# Supplementary material for: A reinforced lunar dynamo recorded by Chang’e-6 farside basalt
Source: Nature. 2024 Dec 19;643(8071):361–5. doi: 10.1038/s41586-024-08526-2 (PMC12240856; doi:10.1038/s41586-024-08526-2)
Supplement: Supplementary file 3 — Source Data Fig. 1 [file 41586_2024_8526_MOESM3_ESM.xlsx]

## Sheet: Data Fig. 1
Latitude (°)	Longitude (°)	B (nT)	In columns "Latitude" and "Longitude", positive numbers represent °N and °E while negative ones represent °S and °W.
0	-90	2.29277	Mission	Latitude (°)	Longitude (°)
0	-89.5	2.4693	Apollo11	0.67416	23.4731
0	-89	2.46919	Apollo12	-3.01239	-23.4216
0	-88.5	2.92473	Apollo14	-3.6453	-17.4714
0	-88	3.36384	Apollo15	26.1322	3.6339
0	-87.5	3.24853	Apollo16	-8.97301	15.5002
0	-87	3.49867	Apollo17	20.1908	30.7717
0	-86.5	5.05347	Luna16	-0.5137	56.3638
0	-86	4.82845	Luna20	3.7863	56.6242
0	-85.5	1.74289	Luna24	12.7145	62.2097
0	-85	0.854076	Chang'e-5	43.0576	-51.9161
0	-84.5	1.39477	Chang'e-6	-41.6383	-153.986
0	-84	1.49334
0	-83.5	1.81101
0	-83	1.51423
0	-82.5	1.07498
0	-82	1.0848
0	-81.5	2.33925
0	-81	3.20405
0	-80.5	1.97221
0	-80	1.3443
0	-79.5	1.65667
0	-79	1.90341
0	-78.5	1.7617
0	-78	1.92313
0	-77.5	2.95718
0	-77	3.46912
0	-76.5	1.91857
0	-76	1.05662
0	-75.5	0.551979
0	-75	0.589244
0	-74.5	0.265138
0	-74	0.190053
0	-73.5	0.2522
0	-73	0.411893
0	-72.5	0.266852
0	-72	0.112536
0	-71.5	0.22728
0	-71	0.387928
0	-70.5	0.284368
0	-70	0.654523
0	-69.5	1.39518
0	-69	1.05349
0	-68.5	0.658339
0	-68	1.15634
0	-67.5	1.39903
0	-67	2.28192
0	-66.5	2.02154
0	-66	0.904728
0	-65.5	0.390661
0	-65	0.412483
0	-64.5	0.361065
0	-64	0.384256
0	-63.5	0.683109
0	-63	1.20422
0	-62.5	2.69556
0	-62	3.78317
0	-61.5	3.97668
0	-61	1.62418
0	-60.5	0.729658
0	-60	0.679947
0	-59.5	0.266134
0	-59	0.42083
0	-58.5	0.289506
0	-58	0.709315
0	-57.5	1.58495
0	-57	1.95876
0	-56.5	1.08383
0	-56	0.741603
0	-55.5	0.879014
0	-55	1.88628
0	-54.5	1.92072
0	-54	0.740176
0	-53.5	2.03669
0	-53	1.83006
0	-52.5	0.639868
0	-52	2.83717
0	-51.5	5.80913
0	-51	3.96979
0	-50.5	1.42396
0	-50	0.663223
0	-49.5	1.42278
0	-49	3.04129
0	-48.5	6.11486
0	-48	8.77518
0	-47.5	8.83957
0	-47	4.14127
0	-46.5	2.72297
0	-46	4.85567
0	-45.5	5.88754
0	-45	2.02263
0	-44.5	1.18743
0	-44	1.36029
0	-43.5	2.20979
0	-43	2.14648
0	-42.5	2.62952
0	-42	2.40685
0	-41.5	2.35888
0	-41	3.06239
0	-40.5	3.59523
0	-40	7.2464
0	-39.5	9.83594
0	-39	12.3734
0	-38.5	13.5135
0	-38	9.93329
0	-37.5	6.42327
0	-37	1.48133
0	-36.5	4.30643
0	-36	7.98522
0	-35.5	13.2454
0	-35	18.3017
0	-34.5	17.9709
0	-34	7.97933
0	-33.5	1.89814
0	-33	2.47988
0	-32.5	4.14897
0	-32	3.73383
0	-31.5	4.10569
0	-31	4.10706
0	-30.5	1.91239
0	-30	2.94231
0	-29.5	1.08248
0	-29	1.68076
0	-28.5	2.5352
0	-28	3.03507
0	-27.5	2.98927
0	-27	2.2248
0	-26.5	2.51081
0	-26	1.85209
0	-25.5	3.75128
0	-25	4.38513
0	-24.5	3.71457
0	-24	4.132
0	-23.5	4.99997
0	-23	6.12663
0	-22.5	7.1673
0	-22	9.6245
0	-21.5	7.27819
0	-21	3.96202
0	-20.5	2.8356
0	-20	4.24654
0	-19.5	12.3816
0	-19	12.5987
0	-18.5	9.66252
0	-18	7.82783
0	-17.5	10.6651
0	-17	6.85194
0	-16.5	5.47355
0	-16	8.71573
0	-15.5	4.71097
0	-15	2.58971
0	-14.5	3.32398
0	-14	2.57328
0	-13.5	0.97199
0	-13	2.60171
0	-12.5	5.85631
0	-12	5.7722
0	-11.5	1.74239
0	-11	0.450555
0	-10.5	2.15667
0	-10	7.85883
0	-9.5	11.1861
0	-9	5.9591
0	-8.5	3.48949
0	-8	2.50119
0	-7.5	2.91985
0	-7	1.79069
0	-6.5	3.07214
0	-6	3.50418
0	-5.5	2.63111
0	-5	0.405181
0	-4.5	1.11205
0	-4	3.97493
0	-3.5	9.91636
0	-3	12.8074
0	-2.5	7.88692
0	-2	4.80558
0	-1.5	7.2524
0	-1	15.4887
0	-0.5	17.714
0	0	8.57324
0	0.5	3.96273
0	1	6.92444
0	1.5	7.62476
0	2	8.64917
0	2.5	6.5711
0	3	7.70753
0	3.5	8.00778
0	4	7.23527
0	4.5	7.97979
0	5	6.1419
0	5.5	3.68287
0	6	3.62884
0	6.5	5.50855
0	7	6.6245
0	7.5	2.75143
0	8	2.23019
0	8.5	2.26104
0	9	3.03444
0	9.5	5.1192
0	10	2.8106
0	10.5	2.26248
0	11	4.63292
0	11.5	3.81728
0	12	2.5755
0	12.5	0.655059
0	13	0.466668
0	13.5	0.44149
0	14	0.239711
0	14.5	0.412547
0	15	1.33099
0	15.5	2.44762
0	16	3.74645
0	16.5	9.28573
0	17	11.0345
0	17.5	9.99858
0	18	7.14015
0	18.5	3.94913
0	19	1.35579
0	19.5	0.388604
0	20	0.345429
0	20.5	0.700092
0	21	0.773143
0	21.5	0.537984
0	22	0.7371
0	22.5	0.590628
0	23	0.25579
0	23.5	0.649033
0	24	0.509302
0	24.5	0.517134
0	25	0.447456
0	25.5	1.3073
0	26	3.07284
0	26.5	4.52351
0	27	3.79814
0	27.5	2.94217
0	28	2.19327
0	28.5	1.16459
0	29	0.71765
0	29.5	0.341677
0	30	0.847591
0	30.5	0.534593
0	31	0.451176
0	31.5	0.264404
0	32	0.505509
0	32.5	1.02982
0	33	0.812315
0	33.5	0.689769
0	34	0.293147
0	34.5	0.670084
0	35	0.397876
0	35.5	0.40206
0	36	0.380042
0	36.5	0.403763
0	37	0.396287
0	37.5	0.392792
0	38	0.928422
0	38.5	1.37656
0	39	0.943927
0	39.5	0.3971
0	40	0.0962535
0	40.5	0.414084
0	41	0.296912
0	41.5	0.30303
0	42	0.484948
0	42.5	0.54137
0	43	1.98043
0	43.5	4.86719
0	44	6.95536
0	44.5	8.76269
0	45	10.7712
0	45.5	6.11501
0	46	1.7705
0	46.5	0.804265
0	47	0.784814
0	47.5	0.736868
0	48	0.293467
0	48.5	0.501951
0	49	0.479178
0	49.5	0.364284
0	50	0.188176
0	50.5	0.377868
0	51	0.515647
0	51.5	0.255084
0	52	0.66437
0	52.5	1.15162
0	53	1.40374
0	53.5	1.58269
0	54	1.6907
0	54.5	1.89416
0	55	1.10988
0	55.5	0.704095
0	56	0.521055
0	56.5	0.428723
0	57	0.370218
0	57.5	0.241704
0	58	0.643736
0	58.5	0.909095
0	59	0.513237
0	59.5	0.422728
0	60	0.634698
0	60.5	0.685759
0	61	0.197215
0	61.5	0.227014
0	62	0.254214
0	62.5	0.188633
0	63	0.225659
0	63.5	0.26257
0	64	0.170811
0	64.5	0.7213
0	65	1.76301
0	65.5	3.03156
0	66	1.78216
0	66.5	0.32724
0	67	0.217237
0	67.5	0.444139
0	68	0.156609
0	68.5	0.215909
0	69	0.427466
0	69.5	0.374381
0	70	0.817499
0	70.5	0.486607
0	71	0.299044
0	71.5	0.296421
0	72	0.263881
0	72.5	0.212372
0	73	0.179975
0	73.5	0.476628
0	74	1.12785
0	74.5	2.37051
0	75	1.98816
0	75.5	1.38771
0	76	0.756791
0	76.5	0.751157
0	77	0.968499
0	77.5	0.901962
0	78	1.05636
0	78.5	1.90225
0	79	3.45115
0	79.5	2.26591
0	80	0.65252
0	80.5	0.407974
0	81	0.194731
0	81.5	0.224515
0	82	0.309949
0	82.5	0.447898
0	83	0.404339
0	83.5	0.45567
0	84	0.341253
0	84.5	0.334429
0	85	0.506154
0	85.5	0.485566
0	86	0.645366
0	86.5	0.572532
0	87	0.369437
0	87.5	0.31775
0	88	0.287647
0	88.5	0.242313
0	89	0.394568
0	89.5	0.171265
0	90	NaN
0.5	-90	2.29277
0.5	-89.5	2.48043
0.5	-89	2.48818
0.5	-88.5	2.95295
0.5	-88	3.37298
0.5	-87.5	3.2795
0.5	-87	3.54988
0.5	-86.5	5.23539
0.5	-86	5.02717
0.5	-85.5	1.77969
0.5	-85	0.818618
0.5	-84.5	1.34709
0.5	-84	1.40171
0.5	-83.5	1.79683
0.5	-83	1.5195
0.5	-82.5	1.11072
0.5	-82	1.02293
0.5	-81.5	2.11819
0.5	-81	2.77595
0.5	-80.5	1.68459
0.5	-80	1.26062
0.5	-79.5	1.64597
0.5	-79	1.97841
0.5	-78.5	1.8994
0.5	-78	2.07745
0.5	-77.5	3.50264
0.5	-77	4.31313
0.5	-76.5	2.28001
0.5	-76	1.26436
0.5	-75.5	0.742209
0.5	-75	0.598379
0.5	-74.5	0.281641
0.5	-74	0.221523
0.5	-73.5	0.354779
0.5	-73	0.381648
0.5	-72.5	0.251239
0.5	-72	0.186715
0.5	-71.5	0.129779
0.5	-71	0.38029
0.5	-70.5	0.263844
0.5	-70	0.930001
0.5	-69.5	1.95376
0.5	-69	1.31141
0.5	-68.5	0.632911
0.5	-68	1.04328
0.5	-67.5	1.11849
0.5	-67	1.36679
0.5	-66.5	1.21386
0.5	-66	0.434374
0.5	-65.5	0.408673
0.5	-65	0.294077
0.5	-64.5	0.411048
0.5	-64	0.398346
0.5	-63.5	0.733956
0.5	-63	1.83099
0.5	-62.5	4.39149
0.5	-62	4.08582
0.5	-61.5	3.7867
0.5	-61	1.86801
0.5	-60.5	0.997416
0.5	-60	0.534944
0.5	-59.5	0.221174
0.5	-59	0.458682
0.5	-58.5	0.168722
0.5	-58	0.629507
0.5	-57.5	1.35452
0.5	-57	1.46074
0.5	-56.5	1.07439
0.5	-56	0.798742
0.5	-55.5	0.921087
0.5	-55	2.25114
0.5	-54.5	1.96252
0.5	-54	0.802224
0.5	-53.5	1.79499
0.5	-53	1.82551
0.5	-52.5	0.637393
0.5	-52	1.54048
0.5	-51.5	3.07392
0.5	-51	2.35118
0.5	-50.5	1.19751
0.5	-50	0.91741
0.5	-49.5	2.25887
0.5	-49	2.65295
0.5	-48.5	3.85515
0.5	-48	6.24764
0.5	-47.5	7.10363
0.5	-47	3.32774
0.5	-46.5	3.76152
0.5	-46	4.70891
0.5	-45.5	3.99679
0.5	-45	1.17157
0.5	-44.5	0.952559
0.5	-44	2.02301
0.5	-43.5	3.01726
0.5	-43	3.35991
0.5	-42.5	3.57538
0.5	-42	3.15162
0.5	-41.5	3.51073
0.5	-41	4.44665
0.5	-40.5	4.9818
0.5	-40	8.71169
0.5	-39.5	13.7787
0.5	-39	14.8897
0.5	-38.5	10.4455
0.5	-38	7.46819
0.5	-37.5	4.53246
0.5	-37	1.31397
0.5	-36.5	3.454
0.5	-36	8.6375
0.5	-35.5	16.002
0.5	-35	17.2523
0.5	-34.5	14.0868
0.5	-34	7.33678
0.5	-33.5	2.78358
0.5	-33	2.94598
0.5	-32.5	2.85472
0.5	-32	2.23327
0.5	-31.5	5.71415
0.5	-31	4.53129
0.5	-30.5	1.68992
0.5	-30	2.26532
0.5	-29.5	0.842056
0.5	-29	1.88884
0.5	-28.5	2.0012
0.5	-28	2.02627
0.5	-27.5	2.37853
0.5	-27	3.43
0.5	-26.5	3.33363
0.5	-26	2.20949
0.5	-25.5	3.74724
0.5	-25	5.72368
0.5	-24.5	3.42612
0.5	-24	2.25205
0.5	-23.5	2.59672
0.5	-23	3.93502
0.5	-22.5	5.13034
0.5	-22	8.4866
0.5	-21.5	7.09498
0.5	-21	2.26699
0.5	-20.5	2.82699
0.5	-20	2.20624
0.5	-19.5	11.3162
0.5	-19	10.3192
0.5	-18.5	9.1996
0.5	-18	5.82251
0.5	-17.5	5.4551
0.5	-17	5.14715
0.5	-16.5	3.0689
0.5	-16	3.42047
0.5	-15.5	2.63646
0.5	-15	2.43844
0.5	-14.5	3.04838
0.5	-14	1.88252
0.5	-13.5	1.24731
0.5	-13	4.17807
0.5	-12.5	4.18121
0.5	-12	3.17334
0.5	-11.5	2.0804
0.5	-11	0.960989
0.5	-10.5	2.94976
0.5	-10	9.0664
0.5	-9.5	10.9067
0.5	-9	5.01629
0.5	-8.5	2.84487
0.5	-8	2.07077
0.5	-7.5	1.44385
0.5	-7	0.712804
0.5	-6.5	1.91091
0.5	-6	2.72574
0.5	-5.5	2.17318
0.5	-5	0.868413
0.5	-4.5	2.02242
0.5	-4	4.50108
0.5	-3.5	5.00956
0.5	-3	7.87578
0.5	-2.5	8.72209
0.5	-2	5.33888
0.5	-1.5	4.52271
0.5	-1	9.21075
0.5	-0.5	10.2156
0.5	0	5.48068
0.5	0.5	0.591675
0.5	1	3.18207
0.5	1.5	8.22937
0.5	2	13.5706
0.5	2.5	8.60006
0.5	3	8.44844
0.5	3.5	8.35123
0.5	4	4.75492
0.5	4.5	5.79798
0.5	5	3.47923
0.5	5.5	1.4054
0.5	6	3.0146
0.5	6.5	4.20475
0.5	7	2.02416
0.5	7.5	0.887487
0.5	8	3.17757
0.5	8.5	4.7796
0.5	9	0.991727
0.5	9.5	3.06918
0.5	10	2.13832
0.5	10.5	3.20121
0.5	11	5.38272
0.5	11.5	3.62208
0.5	12	1.46731
0.5	12.5	0.502213
0.5	13	0.362556
0.5	13.5	0.649854
0.5	14	0.446243
0.5	14.5	0.991362
0.5	15	1.33217
0.5	15.5	1.67759
0.5	16	3.02863
0.5	16.5	6.43911
0.5	17	6.82045
0.5	17.5	7.38769
0.5	18	7.46918
0.5	18.5	4.83081
0.5	19	1.93443
0.5	19.5	0.79046
0.5	20	1.20579
0.5	20.5	0.926753
0.5	21	1.42686
0.5	21.5	1.19962
0.5	22	0.368878
0.5	22.5	0.625726
0.5	23	0.631594
0.5	23.5	0.63677
0.5	24	0.340294
0.5	24.5	0.493941
0.5	25	0.475863
0.5	25.5	0.898318
0.5	26	3.45384
0.5	26.5	4.8645
0.5	27	3.53742
0.5	27.5	3.97388
0.5	28	2.97336
0.5	28.5	0.884481
0.5	29	0.286371
0.5	29.5	0.305581
0.5	30	0.53103
0.5	30.5	0.337812
0.5	31	0.142744
0.5	31.5	0.282627
0.5	32	0.487036
0.5	32.5	0.401094
0.5	33	0.119498
0.5	33.5	0.343501
0.5	34	0.243538
0.5	34.5	0.48746
0.5	35	0.391513
0.5	35.5	0.236393
0.5	36	0.301585
0.5	36.5	0.310988
0.5	37	0.509079
0.5	37.5	0.540558
0.5	38	0.557558
0.5	38.5	0.793096
0.5	39	0.651239
0.5	39.5	0.155812
0.5	40	0.0322021
0.5	40.5	0.246984
0.5	41	0.310415
0.5	41.5	0.434782
0.5	42	0.162752
0.5	42.5	0.535017
0.5	43	1.89711
0.5	43.5	5.58402
0.5	44	7.37485
0.5	44.5	8.7336
0.5	45	10.7632
0.5	45.5	6.04308
0.5	46	1.50957
0.5	46.5	0.729303
0.5	47	0.583193
0.5	47.5	0.587014
0.5	48	0.34059
0.5	48.5	0.657997
0.5	49	0.52068
0.5	49.5	0.313061
0.5	50	0.0986462
0.5	50.5	0.504479
0.5	51	0.497735
0.5	51.5	0.195514
0.5	52	0.459839
0.5	52.5	0.659582
0.5	53	1.31079
0.5	53.5	1.48186
0.5	54	1.52131
0.5	54.5	2.20251
0.5	55	1.51217
0.5	55.5	0.766182
0.5	56	0.416778
0.5	56.5	0.392683
0.5	57	0.546697
0.5	57.5	0.132735
0.5	58	0.4562
0.5	58.5	0.79765
0.5	59	0.402277
0.5	59.5	0.298166
0.5	60	0.403661
0.5	60.5	0.610499
0.5	61	0.205459
0.5	61.5	0.150142
0.5	62	0.111023
0.5	62.5	0.152904
0.5	63	0.231859
0.5	63.5	0.209068
0.5	64	0.310678
0.5	64.5	0.748932
0.5	65	1.51353
0.5	65.5	2.48781
0.5	66	1.44532
0.5	66.5	0.13924
0.5	67	0.426215
0.5	67.5	0.525535
0.5	68	0.245504
0.5	68.5	0.143163
0.5	69	0.362756
0.5	69.5	0.360676
0.5	70	0.704143
0.5	70.5	0.502572
0.5	71	0.29087
0.5	71.5	0.21392
0.5	72	0.253271
0.5	72.5	0.136593
0.5	73	0.185783
0.5	73.5	0.407136
0.5	74	0.860433
0.5	74.5	1.70333
0.5	75	1.63696
0.5	75.5	1.31728
0.5	76	0.761769
0.5	76.5	0.722637
0.5	77	1.0208
0.5	77.5	1.03507
0.5	78	1.1721
0.5	78.5	2.00789
0.5	79	3.57896
0.5	79.5	2.39691
0.5	80	0.627489
0.5	80.5	0.360589
0.5	81	0.251129
0.5	81.5	0.301968
0.5	82	0.310561
0.5	82.5	0.409047
0.5	83	0.411705
0.5	83.5	0.494083
0.5	84	0.377636
0.5	84.5	0.318725
0.5	85	0.491139
0.5	85.5	0.48113
0.5	86	0.625155
0.5	86.5	0.556266
0.5	87	0.324838
0.5	87.5	0.339724
0.5	88	0.308907
0.5	88.5	0.250215
0.5	89	0.39891
0.5	89.5	0.171224
0.5	90	NaN
1	-90	2.29277
1	-89.5	2.49182
1	-89	2.50823
1	-88.5	2.98148
1	-88	3.37986
1	-87.5	3.31018
1	-87	3.59928
1	-86.5	5.40836
1	-86	5.21166
1	-85.5	1.80943
1	-85	0.777265
1	-84.5	1.28535
1	-84	1.31191
1	-83.5	1.80983
1	-83	1.53642
1	-82.5	1.14562
1	-82	0.960454
1	-81.5	1.89943
1	-81	2.37877
1	-80.5	1.41049
1	-80	1.1832
1	-79.5	1.6073
1	-79	2.02568
1	-78.5	2.09494
1	-78	2.24627
1	-77.5	4.00605
1	-77	5.10121
1	-76.5	2.63957
1	-76	1.45889
1	-75.5	0.922168
1	-75	0.588121
1	-74.5	0.253634
1	-74	0.237777
1	-73.5	0.406793
1	-73	0.30242
1	-72.5	0.242504
1	-72	0.247813
1	-71.5	0.0165617
1	-71	0.330221
1	-70.5	0.204843
1	-70	1.15099
1	-69.5	2.40323
1	-69	1.4861
1	-68.5	0.574678
1	-68	0.892242
1	-67.5	0.875595
1	-67	0.774523
1	-66.5	0.749655
1	-66	0.32355
1	-65.5	0.46298
1	-65	0.274942
1	-64.5	0.48045
1	-64	0.409014
1	-63.5	0.784675
1	-63	2.57962
1	-62.5	6.29775
1	-62	4.91065
1	-61.5	3.32801
1	-61	1.94566
1	-60.5	1.09026
1	-60	0.523896
1	-59.5	0.418301
1	-59	0.402059
1	-58.5	0.188808
1	-58	0.413343
1	-57.5	0.890749
1	-57	0.941554
1	-56.5	0.867562
1	-56	1.09674
1	-55.5	0.677075
1	-55	1.78432
1	-54.5	1.48206
1	-54	0.982683
1	-53.5	1.32991
1	-53	1.4221
1	-52.5	0.766729
1	-52	0.659306
1	-51.5	1.45622
1	-51	1.48682
1	-50.5	1.09689
1	-50	0.770762
1	-49.5	1.97603
1	-49	2.16366
1	-48.5	2.48021
1	-48	4.12872
1	-47.5	4.70622
1	-47	2.45785
1	-46.5	3.6442
1	-46	4.16433
1	-45.5	2.57476
1	-45	1.19261
1	-44.5	5.42058
1	-44	5.7542
1	-43.5	4.11437
1	-43	3.43062
1	-42.5	3.76172
1	-42	3.5639
1	-41.5	3.66501
1	-41	4.59441
1	-40.5	5.79032
1	-40	9.48281
1	-39.5	13.1929
1	-39	12.7479
1	-38.5	9.17436
1	-38	6.21859
1	-37.5	3.47616
1	-37	2.6906
1	-36.5	3.42687
1	-36	7.11867
1	-35.5	11.7371
1	-35	10.8497
1	-34.5	7.69833
1	-34	5.74364
1	-33.5	4.31358
1	-33	5.23094
1	-32.5	3.8555
1	-32	2.44322
1	-31.5	4.32841
1	-31	3.6273
1	-30.5	2.10423
1	-30	1.6593
1	-29.5	1.78942
1	-29	1.14065
1	-28.5	1.26637
1	-28	0.973233
1	-27.5	1.53189
1	-27	2.89827
1	-26.5	1.55087
1	-26	1.43351
1	-25.5	1.83356
1	-25	2.87138
1	-24.5	2.03742
1	-24	1.06828
1	-23.5	1.38005
1	-23	1.88158
1	-22.5	2.1751
1	-22	6.08269
1	-21.5	4.3687
1	-21	2.53765
1	-20.5	6.08906
1	-20	3.94973
1	-19.5	8.08024
1	-19	5.34128
1	-18.5	4.91738
1	-18	3.24168
1	-17.5	1.88194
1	-17	1.92201
1	-16.5	3.00167
1	-16	3.56923
1	-15.5	6.60026
1	-15	4.82124
1	-14.5	3.82317
1	-14	2.16888
1	-13.5	1.23388
1	-13	3.05017
1	-12.5	1.6326
1	-12	1.37188
1	-11.5	2.01311
1	-11	1.09954
1	-10.5	2.49136
1	-10	7.20744
1	-9.5	8.60935
1	-9	1.75506
1	-8.5	5.08737
1	-8	4.87874
1	-7.5	3.40351
1	-7	1.38146
1	-6.5	2.12817
1	-6	2.36622
1	-5.5	1.1884
1	-5	1.62771
1	-4.5	4.24775
1	-4	6.25042
1	-3.5	5.7582
1	-3	6.635
1	-2.5	8.00695
1	-2	4.8655
1	-1.5	2.06482
1	-1	4.51981
1	-0.5	7.53103
1	0	4.9644
1	0.5	4.73399
1	1	4.72108
1	1.5	5.01207
1	2	5.51908
1	2.5	4.11593
1	3	5.79287
1	3.5	3.71785
1	4	1.294
1	4.5	1.85351
1	5	0.875713
1	5.5	2.09258
1	6	4.33919
1	6.5	6.50524
1	7	3.63316
1	7.5	2.95955
1	8	13.3892
1	8.5	16.843
1	9	9.40451
1	9.5	4.52687
1	10	1.56147
1	10.5	2.98747
1	11	2.83552
1	11.5	1.9561
1	12	0.696052
1	12.5	0.907382
1	13	0.483492
1	13.5	0.172672
1	14	0.701621
1	14.5	1.05357
1	15	1.89991
1	15.5	2.64911
1	16	2.04327
1	16.5	2.81342
1	17	2.68551
1	17.5	7.20859
1	18	10.9316
1	18.5	6.5278
1	19	2.35154
1	19.5	0.712012
1	20	1.37186
1	20.5	1.03166
1	21	1.4019
1	21.5	1.08854
1	22	0.495841
1	22.5	0.547857
1	23	0.852678
1	23.5	0.53356
1	24	1.02564
1	24.5	1.31747
1	25	0.432014
1	25.5	0.415977
1	26	1.42715
1	26.5	2.29855
1	27	2.12298
1	27.5	2.68888
1	28	1.97015
1	28.5	0.922333
1	29	0.207631
1	29.5	0.353308
1	30	0.355484
1	30.5	0.232206
1	31	0.197667
1	31.5	0.614607
1	32	1.1732
1	32.5	0.855754
1	33	0.992649
1	33.5	0.514288
1	34	0.370062
1	34.5	0.339155
1	35	0.376314
1	35.5	0.130348
1	36	0.225243
1	36.5	0.288167
1	37	0.784726
1	37.5	1.40146
1	38	1.72465
1	38.5	0.473819
1	39	0.416822
1	39.5	0.176934
1	40	0.115293
1	40.5	0.217007
1	41	0.228043
1	41.5	0.470065
1	42	0.049448
1	42.5	0.543055
1	43	1.59223
1	43.5	4.57325
1	44	5.74472
1	44.5	6.86611
1	45	8.55323
1	45.5	5.10823
1	46	1.81673
1	46.5	1.27676
1	47	0.901839
1	47.5	0.495621
1	48	0.334601
1	48.5	0.6293
1	49	0.339897
1	49.5	0.323728
1	50	0.237286
1	50.5	0.527099
1	51	0.298907
1	51.5	0.38236
1	52	0.457598
1	52.5	1.16976
1	53	1.0495
1	53.5	0.980442
1	54	1.12046
1	54.5	1.85984
1	55	1.47459
1	55.5	0.696094
1	56	0.420689
1	56.5	0.433466
1	57	0.553389
1	57.5	0.209338
1	58	0.274695
1	58.5	0.420539
1	59	0.297395
1	59.5	0.341587
1	60	0.28076
1	60.5	0.544859
1	61	0.358727
1	61.5	0.091637
1	62	0.19257
1	62.5	0.129124
1	63	0.155263
1	63.5	0.139016
1	64	0.358659
1	64.5	0.698727
1	65	1.26833
1	65.5	1.81846
1	66	0.98755
1	66.5	0.0934764
1	67	0.495346
1	67.5	0.505619
1	68	0.275697
1	68.5	0.201882
1	69	0.243622
1	69.5	0.294552
1	70	0.571008
1	70.5	0.457158
1	71	0.250593
1	71.5	0.21437
1	72	0.261565
1	72.5	0.0712618
1	73	0.235777
1	73.5	0.315379
1	74	0.683678
1	74.5	1.155
1	75	1.30848
1	75.5	1.18468
1	76	0.672432
1	76.5	0.741332
1	77	1.1153
1	77.5	1.13359
1	78	1.26831
1	78.5	2.10576
1	79	3.63068
1	79.5	2.47011
1	80	0.592904
1	80.5	0.325118
1	81	0.316106
1	81.5	0.366909
1	82	0.311173
1	82.5	0.364657
1	83	0.400355
1	83.5	0.518097
1	84	0.40604
1	84.5	0.304985
1	85	0.472837
1	85.5	0.472816
1	86	0.604465
1	86.5	0.543248
1	87	0.285891
1	87.5	0.36272
1	88	0.329535
1	88.5	0.257911
1	89	0.403133
1	89.5	0.171144
1	90	NaN
1.5	-90	2.29277
1.5	-89.5	2.50345
1.5	-89	2.5294
1.5	-88.5	3.01033
1.5	-88	3.38479
1.5	-87.5	3.34138
1.5	-87	3.64652
1.5	-86.5	5.57028
1.5	-86	5.37882
1.5	-85.5	1.8322
1.5	-85	0.732342
1.5	-84.5	1.21172
1.5	-84	1.23317
1.5	-83.5	1.85849
1.5	-83	1.56838
1.5	-82.5	1.17825
1.5	-82	0.908551
1.5	-81.5	1.69631
1.5	-81	2.04257
1.5	-80.5	1.16296
1.5	-80	1.10627
1.5	-79.5	1.53714
1.5	-79	2.03722
1.5	-78.5	2.33148
1.5	-78	2.43273
1.5	-77.5	4.39746
1.5	-77	5.71758
1.5	-76.5	2.93201
1.5	-76	1.59842
1.5	-75.5	1.05192
1.5	-75	0.557052
1.5	-74.5	0.206097
1.5	-74	0.234253
1.5	-73.5	0.425252
1.5	-73	0.217681
1.5	-72.5	0.271522
1.5	-72	0.260968
1.5	-71.5	0.0763336
1.5	-71	0.27426
1.5	-70.5	0.126251
1.5	-70	1.22073
1.5	-69.5	2.55279
1.5	-69	1.46308
1.5	-68.5	0.441425
1.5	-68	0.615199
1.5	-67.5	0.609449
1.5	-67	0.404151
1.5	-66.5	0.461128
1.5	-66	0.437134
1.5	-65.5	0.418652
1.5	-65	0.292094
1.5	-64.5	0.58149
1.5	-64	0.952049
1.5	-63.5	1.65227
1.5	-63	3.27699
1.5	-62.5	7.47117
1.5	-62	5.83833
1.5	-61.5	3.14245
1.5	-61	1.99142
1.5	-60.5	1.30065
1.5	-60	0.691507
1.5	-59.5	0.364079
1.5	-59	0.211925
1.5	-58.5	0.1065
1.5	-58	0.314159
1.5	-57.5	0.534504
1.5	-57	0.440879
1.5	-56.5	0.310864
1.5	-56	1.32956
1.5	-55.5	0.820321
1.5	-55	1.05383
1.5	-54.5	0.806485
1.5	-54	0.995533
1.5	-53.5	1.03772
1.5	-53	0.975658
1.5	-52.5	0.684704
1.5	-52	0.654962
1.5	-51.5	0.953585
1.5	-51	1.03028
1.5	-50.5	1.08285
1.5	-50	0.765952
1.5	-49.5	0.934919
1.5	-49	1.51858
1.5	-48.5	1.81484
1.5	-48	2.83733
1.5	-47.5	2.97288
1.5	-47	1.99372
1.5	-46.5	3.14901
1.5	-46	3.48039
1.5	-45.5	1.67734
1.5	-45	4.78237
1.5	-44.5	11.885
1.5	-44	10.7666
1.5	-43.5	4.78079
1.5	-43	2.2909
1.5	-42.5	2.70679
1.5	-42	2.98521
1.5	-41.5	3.95827
1.5	-41	6.14414
1.5	-40.5	9.86409
1.5	-40	11.7743
1.5	-39.5	10.949
1.5	-39	9.0293
1.5	-38.5	8.17352
1.5	-38	5.20611
1.5	-37.5	3.12473
1.5	-37	2.9742
1.5	-36.5	3.22209
1.5	-36	5.04549
1.5	-35.5	7.67654
1.5	-35	5.30911
1.5	-34.5	5.04896
1.5	-34	6.32619
1.5	-33.5	6.06154
1.5	-33	7.157
1.5	-32.5	5.22075
1.5	-32	2.24278
1.5	-31.5	2.52175
1.5	-31	3.10351
1.5	-30.5	1.75084
1.5	-30	2.51475
1.5	-29.5	2.6703
1.5	-29	1.05945
1.5	-28.5	1.06622
1.5	-28	0.6345
1.5	-27.5	1.18242
1.5	-27	2.81539
1.5	-26.5	2.67036
1.5	-26	1.33913
1.5	-25.5	0.742037
1.5	-25	0.934456
1.5	-24.5	0.560368
1.5	-24	0.683678
1.5	-23.5	1.83111
1.5	-23	2.70885
1.5	-22.5	0.821257
1.5	-22	1.64438
1.5	-21.5	1.40765
1.5	-21	3.34229
1.5	-20.5	6.78322
1.5	-20	6.3272
1.5	-19.5	4.89184
1.5	-19	9.92561
1.5	-18.5	11.7293
1.5	-18	5.08321
1.5	-17.5	7.19709
1.5	-17	6.93052
1.5	-16.5	3.66449
1.5	-16	7.03028
1.5	-15.5	13.8046
1.5	-15	14.0978
1.5	-14.5	8.79438
1.5	-14	2.97009
1.5	-13.5	1.31425
1.5	-13	1.43277
1.5	-12.5	0.422849
1.5	-12	0.383057
1.5	-11.5	0.684926
1.5	-11	0.68634
1.5	-10.5	1.10444
1.5	-10	3.82699
1.5	-9.5	4.0283
1.5	-9	2.96874
1.5	-8.5	6.4738
1.5	-8	7.58149
1.5	-7.5	6.48291
1.5	-7	2.93868
1.5	-6.5	0.307536
1.5	-6	1.67622
1.5	-5.5	1.40643
1.5	-5	2.08843
1.5	-4.5	5.63674
1.5	-4	5.83648
1.5	-3.5	5.66174
1.5	-3	6.0289
1.5	-2.5	8.58331
1.5	-2	8.63809
1.5	-1.5	6.49952
1.5	-1	4.04329
1.5	-0.5	5.87339
1.5	0	3.03336
1.5	0.5	8.17153
1.5	1	7.61786
1.5	1.5	2.41118
1.5	2	2.34644
1.5	2.5	5.11245
1.5	3	3.53608
1.5	3.5	5.97354
1.5	4	9.35413
1.5	4.5	3.72517
1.5	5	1.20574
1.5	5.5	3.34573
1.5	6	3.65963
1.5	6.5	5.75675
1.5	7	5.46239
1.5	7.5	0.632625
1.5	8	15.4573
1.5	8.5	20.497
1.5	9	13.4027
1.5	9.5	5.53188
1.5	10	1.81663
1.5	10.5	3.83725
1.5	11	1.93025
1.5	11.5	1.7343
1.5	12	0.826513
1.5	12.5	1.17582
1.5	13	0.91558
1.5	13.5	2.17126
1.5	14	2.88602
1.5	14.5	1.10555
1.5	15	1.77487
1.5	15.5	2.72228
1.5	16	0.682131
1.5	16.5	0.87652
1.5	17	1.24797
1.5	17.5	4.58846
1.5	18	8.48601
1.5	18.5	4.78983
1.5	19	0.968409
1.5	19.5	0.505541
1.5	20	0.907611
1.5	20.5	0.365831
1.5	21	2.2124
1.5	21.5	2.50766
1.5	22	2.17242
1.5	22.5	2.77712
1.5	23	2.04121
1.5	23.5	0.889424
1.5	24	2.08393
1.5	24.5	2.74826
1.5	25	1.62114
1.5	25.5	0.521463
1.5	26	0.426453
1.5	26.5	0.512553
1.5	27	0.925174
1.5	27.5	0.843571
1.5	28	0.838295
1.5	28.5	0.351683
1.5	29	0.251737
1.5	29.5	0.881263
1.5	30	0.459227
1.5	30.5	0.207202
1.5	31	0.14689
1.5	31.5	0.841772
1.5	32	2.24089
1.5	32.5	2.89978
1.5	33	2.84892
1.5	33.5	1.08545
1.5	34	0.398862
1.5	34.5	0.413145
1.5	35	0.434478
1.5	35.5	0.202709
1.5	36	0.296796
1.5	36.5	0.188602
1.5	37	0.701326
1.5	37.5	1.86652
1.5	38	2.6625
1.5	38.5	0.796172
1.5	39	0.386779
1.5	39.5	0.0675871
1.5	40	0.3456
1.5	40.5	0.32579
1.5	41	0.266789
1.5	41.5	0.0769528
1.5	42	0.165855
1.5	42.5	0.642658
1.5	43	1.12325
1.5	43.5	2.05861
1.5	44	2.75994
1.5	44.5	4.65078
1.5	45	6.15755
1.5	45.5	4.11331
1.5	46	2.54981
1.5	46.5	1.76076
1.5	47	1.05735
1.5	47.5	0.320662
1.5	48	0.27671
1.5	48.5	0.402842
1.5	49	0.445931
1.5	49.5	0.654238
1.5	50	0.360251
1.5	50.5	0.375327
1.5	51	0.172734
1.5	51.5	0.507797
1.5	52	0.589205
1.5	52.5	1.77573
1.5	53	1.15694
1.5	53.5	0.48864
1.5	54	0.749384
1.5	54.5	1.16903
1.5	55	0.86427
1.5	55.5	0.360725
1.5	56	0.305444
1.5	56.5	0.306973
1.5	57	0.373349
1.5	57.5	0.249792
1.5	58	0.191031
1.5	58.5	0.133078
1.5	59	0.319386
1.5	59.5	0.400988
1.5	60	0.340399
1.5	60.5	0.357884
1.5	61	0.39473
1.5	61.5	0.0462981
1.5	62	0.162571
1.5	62.5	0.177623
1.5	63	0.127577
1.5	63.5	0.125953
1.5	64	0.335179
1.5	64.5	0.550859
1.5	65	0.974695
1.5	65.5	1.19328
1.5	66	0.591504
1.5	66.5	0.254258
1.5	67	0.441998
1.5	67.5	0.524795
1.5	68	0.381199
1.5	68.5	0.346519
1.5	69	0.0626954
1.5	69.5	0.239378
1.5	70	0.426014
1.5	70.5	0.321743
1.5	71	0.194126
1.5	71.5	0.240614
1.5	72	0.269337
1.5	72.5	0.137613
1.5	73	0.316718
1.5	73.5	0.243071
1.5	74	0.609169
1.5	74.5	0.881372
1.5	75	1.07703
1.5	75.5	1.01891
1.5	76	0.467976
1.5	76.5	0.765941
1.5	77	1.21683
1.5	77.5	1.1725
1.5	78	1.33024
1.5	78.5	2.19107
1.5	79	3.60473
1.5	79.5	2.47821
1.5	80	0.553846
1.5	80.5	0.322346
1.5	81	0.378828
1.5	81.5	0.414419
1.5	82	0.307402
1.5	82.5	0.319175
1.5	83	0.371263
1.5	83.5	0.527723
1.5	84	0.424118
1.5	84.5	0.295283
1.5	85	0.453699
1.5	85.5	0.461158
1.5	86	0.58404
1.5	86.5	0.533761
1.5	87	0.255921
1.5	87.5	0.386024
1.5	88	0.34934
1.5	88.5	0.26534
1.5	89	0.407227
1.5	89.5	0.171025
1.5	90	NaN
2	-90	2.29277
2	-89.5	2.51534
2	-89	2.55171
2	-88.5	3.03954
2	-88	3.38812
2	-87.5	3.37411
2	-87	3.69137
2	-86.5	5.71921
2	-86	5.52584
2	-85.5	1.84836
2	-85	0.68656
2	-84.5	1.12879
2	-84	1.17496
2	-83.5	1.94651
2	-83	1.6171
2	-82.5	1.20671
2	-82	0.875454
2	-81.5	1.51784
2	-81	1.78024
2	-80.5	0.946412
2	-80	1.02786
2	-79.5	1.43509
2	-79	2.01026
2	-78.5	2.58574
2	-78	2.62689
2	-77.5	4.61058
2	-77	6.05743
2	-76.5	3.09981
2	-76	1.66027
2	-75.5	1.10934
2	-75	0.531166
2	-74.5	0.21294
2	-74	0.260699
2	-73.5	0.450133
2	-73	0.251882
2	-72.5	0.387307
2	-72	0.226597
2	-71.5	0.144533
2	-71	0.23804
2	-70.5	0.207815
2	-70	1.13501
2	-69.5	2.32565
2	-69	1.23259
2	-68.5	0.326743
2	-68	0.291712
2	-67.5	0.364131
2	-67	0.363023
2	-66.5	0.375727
2	-66	0.46295
2	-65.5	0.269671
2	-65	0.321109
2	-64.5	0.693261
2	-64	1.80041
2	-63.5	3.21239
2	-63	4.14697
2	-62.5	7.35438
2	-62	5.96154
2	-61.5	3.1213
2	-61	2.1492
2	-60.5	1.92865
2	-60	1.016
2	-59.5	0.282591
2	-59	0.273309
2	-58.5	0.205039
2	-58	0.332245
2	-57.5	0.321004
2	-57	0.747968
2	-56.5	1.57858
2	-56	1.82372
2	-55.5	1.58432
2	-55	1.25102
2	-54.5	0.747465
2	-54	0.745025
2	-53.5	0.848834
2	-53	0.669123
2	-52.5	0.646474
2	-52	0.714403
2	-51.5	0.596265
2	-51	0.663041
2	-50.5	0.856049
2	-50	0.825398
2	-49.5	0.886402
2	-49	1.26125
2	-48.5	1.41057
2	-48	1.98343
2	-47.5	1.95508
2	-47	1.92275
2	-46.5	3.49954
2	-46	4.37503
2	-45.5	2.93166
2	-45	7.60154
2	-44.5	17.0803
2	-44	14.0967
2	-43.5	4.24277
2	-43	1.02691
2	-42.5	2.08009
2	-42	2.96404
2	-41.5	4.62301
2	-41	10.7457
2	-40.5	17.722
2	-40	17.3848
2	-39.5	15.6058
2	-39	12.1261
2	-38.5	6.00436
2	-38	3.79935
2	-37.5	3.01518
2	-37	2.82466
2	-36.5	3.53331
2	-36	3.79096
2	-35.5	5.71468
2	-35	11.4221
2	-34.5	14.8412
2	-34	9.51819
2	-33.5	6.5893
2	-33	5.89545
2	-32.5	3.91947
2	-32	4.0038
2	-31.5	6.6049
2	-31	4.50715
2	-30.5	1.69015
2	-30	2.4266
2	-29.5	2.60368
2	-29	2.79163
2	-28.5	1.38379
2	-28	0.727005
2	-27.5	1.91293
2	-27	4.45289
2	-26.5	4.71588
2	-26	3.57344
2	-25.5	1.14632
2	-25	0.736733
2	-24.5	0.523368
2	-24	0.395266
2	-23.5	1.6626
2	-23	2.05268
2	-22.5	0.387518
2	-22	0.639718
2	-21.5	1.03717
2	-21	2.05462
2	-20.5	4.14857
2	-20	4.64862
2	-19.5	2.56248
2	-19	11.4765
2	-18.5	22.7553
2	-18	30.3533
2	-17.5	20.8031
2	-17	15.5113
2	-16.5	13.2198
2	-16	15.4386
2	-15.5	16.5032
2	-15	21.871
2	-14.5	16.1221
2	-14	3.92247
2	-13.5	1.21383
2	-13	2.25701
2	-12.5	1.72209
2	-12	0.944939
2	-11.5	0.550015
2	-11	0.619806
2	-10.5	1.83159
2	-10	4.10888
2	-9.5	6.06416
2	-9	8.1131
2	-8.5	11.8793
2	-8	10.2769
2	-7.5	6.48949
2	-7	6.64927
2	-6.5	3.97156
2	-6	1.84115
2	-5.5	0.686306
2	-5	0.753865
2	-4.5	2.35393
2	-4	1.98783
2	-3.5	3.2537
2	-3	0.741256
2	-2.5	5.83012
2	-2	8.4521
2	-1.5	8.02865
2	-1	7.67519
2	-0.5	8.08722
2	0	2.23543
2	0.5	7.53366
2	1	10.2799
2	1.5	7.0292
2	2	1.25077
2	2.5	2.96412
2	3	5.91262
2	3.5	15.1261
2	4	22.4274
2	4.5	9.42784
2	5	2.34344
2	5.5	6.20273
2	6	5.67025
2	6.5	2.11623
2	7	3.35864
2	7.5	2.36739
2	8	7.74034
2	8.5	9.50549
2	9	4.06268
2	9.5	1.96574
2	10	1.53798
2	10.5	5.4966
2	11	7.54283
2	11.5	3.54129
2	12	0.625097
2	12.5	0.904595
2	13	2.42596
2	13.5	4.70521
2	14	6.23584
2	14.5	4.10939
2	15	3.51572
2	15.5	4.86778
2	16	2.19161
2	16.5	1.52564
2	17	1.11484
2	17.5	1.32079
2	18	2.39
2	18.5	1.35613
2	19	2.36573
2	19.5	2.00354
2	20	0.798926
2	20.5	0.989104
2	21	2.30804
2	21.5	2.70727
2	22	3.56215
2	22.5	5.32489
2	23	3.28229
2	23.5	0.875269
2	24	2.16367
2	24.5	3.30496
2	25	2.90583
2	25.5	1.44358
2	26	0.38437
2	26.5	0.309236
2	27	0.389067
2	27.5	0.547642
2	28	0.626651
2	28.5	0.816706
2	29	1.05458
2	29.5	0.942019
2	30	0.61661
2	30.5	0.234598
2	31	0.416428
2	31.5	0.935463
2	32	2.35733
2	32.5	4.03532
2	33	3.86804
2	33.5	1.58675
2	34	0.225841
2	34.5	0.587887
2	35	0.400175
2	35.5	0.235827
2	36	0.262228
2	36.5	0.109468
2	37	0.469358
2	37.5	1.00038
2	38	1.61893
2	38.5	0.507207
2	39	0.205036
2	39.5	0.120743
2	40	0.323815
2	40.5	0.192992
2	41	0.701316
2	41.5	0.567023
2	42	0.22597
2	42.5	0.418173
2	43	0.566697
2	43.5	0.527663
2	44	1.69687
2	44.5	3.07492
2	45	3.61415
2	45.5	2.38105
2	46	2.45416
2	46.5	1.55262
2	47	0.659139
2	47.5	0.293542
2	48	0.140023
2	48.5	0.131159
2	49	0.544316
2	49.5	0.686758
2	50	0.427152
2	50.5	0.307058
2	51	0.22629
2	51.5	0.601087
2	52	0.892594
2	52.5	1.60684
2	53	1.14905
2	53.5	0.546605
2	54	0.49704
2	54.5	0.728762
2	55	0.438105
2	55.5	0.0442641
2	56	0.176731
2	56.5	0.17731
2	57	0.260883
2	57.5	0.208945
2	58	0.216946
2	58.5	0.295234
2	59	0.253991
2	59.5	0.602059
2	60	0.881788
2	60.5	0.41787
2	61	0.377801
2	61.5	0.232811
2	62	0.0662836
2	62.5	0.272008
2	63	0.224759
2	63.5	0.0926909
2	64	0.321379
2	64.5	0.44093
2	65	0.729035
2	65.5	0.802227
2	66	0.519961
2	66.5	0.405205
2	67	0.388533
2	67.5	0.594694
2	68	0.504109
2	68.5	0.49133
2	69	0.19981
2	69.5	0.250577
2	70	0.234051
2	70.5	0.149913
2	71	0.176062
2	71.5	0.249378
2	72	0.255151
2	72.5	0.255586
2	73	0.415389
2	73.5	0.25944
2	74	0.572412
2	74.5	0.870076
2	75	0.959572
2	75.5	0.903812
2	76	0.212152
2	76.5	0.794192
2	77	1.28491
2	77.5	1.13833
2	78	1.351
2	78.5	2.25487
2	79	3.50499
2	79.5	2.42052
2	80	0.519975
2	80.5	0.3565
2	81	0.432269
2	81.5	0.442107
2	82	0.296829
2	82.5	0.278882
2	83	0.327505
2	83.5	0.523271
2	84	0.430073
2	84.5	0.291539
2	85	0.436294
2	85.5	0.446917
2	86	0.564673
2	86.5	0.527891
2	87	0.238572
2	87.5	0.40905
2	88	0.368165
2	88.5	0.272449
2	89	0.411182
2	89.5	0.170871
2	90	NaN
2.5	-90	2.29277
2.5	-89.5	2.52749
2.5	-89	2.57519
2.5	-88.5	3.06913
2.5	-88	3.39034
2.5	-87.5	3.40957
2.5	-87	3.73377
2.5	-86.5	5.8534
2.5	-86	5.65028
2.5	-85.5	1.85848
2.5	-85	0.642983
2.5	-84.5	1.03955
2.5	-84	1.14518
2.5	-83.5	2.07199
2.5	-83	1.68234
2.5	-82.5	1.22877
2.5	-82	0.863624
2.5	-81.5	1.36814
2.5	-81	1.58429
2.5	-80.5	0.756832
2.5	-80	0.952728
2.5	-79.5	1.30627
2.5	-79	1.95265
2.5	-78.5	2.83609
2.5	-78	2.80594
2.5	-77.5	4.59945
2.5	-77	6.05361
2.5	-76.5	3.10723
2.5	-76	1.64687
2.5	-75.5	1.09651
2.5	-75	0.539208
2.5	-74.5	0.313219
2.5	-74	0.372415
2.5	-73.5	0.506285
2.5	-73	0.410208
2.5	-72.5	0.579887
2.5	-72	0.209988
2.5	-71.5	0.207462
2.5	-71	0.239887
2.5	-70.5	0.313165
2.5	-70	0.938312
2.5	-69.5	1.82222
2.5	-69	0.928633
2.5	-68.5	0.405072
2.5	-68	0.17745
2.5	-67.5	0.227862
2.5	-67	0.420459
2.5	-66.5	0.429311
2.5	-66	0.450012
2.5	-65.5	0.181729
2.5	-65	0.34157
2.5	-64.5	0.867617
2.5	-64	2.97457
2.5	-63.5	5.24017
2.5	-63	5.21539
2.5	-62.5	6.35243
2.5	-62	5.13231
2.5	-61.5	2.9366
2.5	-61	2.29442
2.5	-60.5	2.55584
2.5	-60	1.29074
2.5	-59.5	0.342257
2.5	-59	0.506339
2.5	-58.5	0.402116
2.5	-58	0.290028
2.5	-57.5	0.287853
2.5	-57	1.45049
2.5	-56.5	3.29897
2.5	-56	2.85938
2.5	-55.5	2.26949
2.5	-55	1.85877
2.5	-54.5	1.43706
2.5	-54	0.585336
2.5	-53.5	0.714916
2.5	-53	0.506457
2.5	-52.5	0.656597
2.5	-52	0.642801
2.5	-51.5	0.476682
2.5	-51	0.429409
2.5	-50.5	0.973871
2.5	-50	1.05057
2.5	-49.5	1.02858
2.5	-49	1.00004
2.5	-48.5	1.28001
2.5	-48	1.3738
2.5	-47.5	1.34543
2.5	-47	1.34269
2.5	-46.5	3.51727
2.5	-46	5.3901
2.5	-45.5	6.20767
2.5	-45	10.0121
2.5	-44.5	19.7954
2.5	-44	15.3348
2.5	-43.5	4.30394
2.5	-43	0.988173
2.5	-42.5	2.23134
2.5	-42	4.19537
2.5	-41.5	7.45066
2.5	-41	15.1615
2.5	-40.5	23.1929
2.5	-40	27.2053
2.5	-39.5	28.6272
2.5	-39	21.3156
2.5	-38.5	8.59825
2.5	-38	1.67904
2.5	-37.5	2.02032
2.5	-37	3.58213
2.5	-36.5	4.99402
2.5	-36	4.71747
2.5	-35.5	4.50335
2.5	-35	22.5162
2.5	-34.5	28.7235
2.5	-34	14.9146
2.5	-33.5	7.70563
2.5	-33	3.28015
2.5	-32.5	2.42864
2.5	-32	4.52948
2.5	-31.5	6.31123
2.5	-31	4.05021
2.5	-30.5	1.76192
2.5	-30	1.16825
2.5	-29.5	2.22407
2.5	-29	3.28539
2.5	-28.5	1.51802
2.5	-28	0.378716
2.5	-27.5	1.01504
2.5	-27	2.67242
2.5	-26.5	1.86453
2.5	-26	2.55826
2.5	-25.5	2.35335
2.5	-25	1.39506
2.5	-24.5	0.84317
2.5	-24	0.875526
2.5	-23.5	0.491989
2.5	-23	0.69323
2.5	-22.5	0.395692
2.5	-22	0.829336
2.5	-21.5	0.744367
2.5	-21	1.74725
2.5	-20.5	4.95579
2.5	-20	4.83761
2.5	-19.5	5.04522
2.5	-19	14.4892
2.5	-18.5	34.8391
2.5	-18	57.0511
2.5	-17.5	61.0452
2.5	-17	41.2358
2.5	-16.5	13.6051
2.5	-16	10.2119
2.5	-15.5	9.5229
2.5	-15	14.5607
2.5	-14.5	11.7491
2.5	-14	4.5661
2.5	-13.5	1.38489
2.5	-13	3.53518
2.5	-12.5	3.02477
2.5	-12	1.80785
2.5	-11.5	2.10992
2.5	-11	2.35044
2.5	-10.5	3.5819
2.5	-10	4.85205
2.5	-9.5	6.47082
2.5	-9	4.7549
2.5	-8.5	4.4697
2.5	-8	3.13416
2.5	-7.5	4.33437
2.5	-7	6.10294
2.5	-6.5	4.06191
2.5	-6	3.78059
2.5	-5.5	3.48571
2.5	-5	1.94397
2.5	-4.5	1.91408
2.5	-4	1.29512
2.5	-3.5	2.39921
2.5	-3	1.5475
2.5	-2.5	2.10297
2.5	-2	2.55542
2.5	-1.5	3.20181
2.5	-1	3.53568
2.5	-0.5	4.36519
2.5	0	5.63052
2.5	0.5	9.03925
2.5	1	13.0477
2.5	1.5	10.2559
2.5	2	3.41882
2.5	2.5	12.6249
2.5	3	9.30508
2.5	3.5	17.0073
2.5	4	24.2871
2.5	4.5	11.5397
2.5	5	2.0512
2.5	5.5	7.75557
2.5	6	8.07162
2.5	6.5	1.80905
[truncated: 258,282+ more rows]
