# Supplementary material for: A reinforced lunar dynamo recorded by Chang’e-6 farside basalt
Source: Nature. 2024 Dec 19;643(8071):361–5. doi: 10.1038/s41586-024-08526-2 (PMC12240856; doi:10.1038/s41586-024-08526-2)
Supplement: Supplementary file 4 — Source Data Fig. 3 [file 41586_2024_8526_MOESM4_ESM.xlsx]

## Sheet: Data Fig. 3a-b
‘NRM' means NRM decay measurement and 'AF' means AF demagnetization measurement of the sample.
	Step (mT)	Declination (°)	Inclination (°)	Moment (Am2)
AF	0	83.5	-35.5	3.22e-09
AF	1	83.4	-35.7	3.23e-09
AF	2	83.4	-36.3	3.24e-09
AF	3	83.7	-36.7	3.21e-09
AF	4	84.2	-37.2	3.14e-09
AF	5	84.2	-38.4	3.09e-09
AF	6	84.3	-39	3.02e-09
AF	7	84.4	-39.4	2.92e-09
AF	8	83.8	-40.1	2.85e-09
AF	9	83.8	-40.5	2.72e-09
AF	10	84.4	-41.6	2.61e-09
AF	11	83.5	-41.5	2.51e-09
AF	12	83.9	-40.9	2.42e-09
AF	13	83.5	-41.7	2.25e-09
AF	14	83.8	-42.1	2.11e-09
AF	15	84.1	-41	2.01e-09
AF	16	83.4	-42	1.9e-09
AF	17	84.1	-42.2	1.78e-09
AF	18	83.7	-42.3	1.65e-09
AF	19	83.2	-42.6	1.57e-09
AF	20	83.7	-42.6	1.48e-09
AF	22	84.1	-42	1.28e-09
AF	24	82.7	-42.9	1.09e-09
AF	26	84.5	-43.2	9.09e-10
AF	28	82.9	-45	8.18e-10
AF	30	84.3	-44.6	6.91e-10
AF	32	87.2	-41	6.17e-10
AF	34	86.2	-40.2	5.56e-10
AF	36	90	-37.3	4.59e-10
AF	38	87.8	-35.4	4.12e-10
AF	40	90.8	-35.2	3.85e-10
AF	42	93.1	-36.2	3.22e-10
AF	44	89.4	-36.2	2.85e-10
AF	46	94.9	-41	2.69e-10
AF	48	96.2	-36.4	2.54e-10
AF	50	94.5	-36.1	2.15e-10
AF	52	96.1	-30.3	1.91e-10
AF	54	95.4	-31	1.61e-10
AF	56	105.9	-31.2	1.33e-10
AF	58	107.7	-26.7	1.51e-10
AF	60	103.2	-29.6	1.43e-10
AF	62	113.3	-28.7	8.48e-11
AF	64	130.4	-32.3	6.03e-11
AF	66	111.7	-14.3	8.82e-11
AF	68	117.1	-5.9	8.44e-11
AF	70	107.6	-27.9	7.41e-11
AF	72	106.6	-24.4	6.2e-11
AF	74	101.5	-19.8	6.41e-11
AF	76	117	-1.2	6.68e-11
AF	78	108.4	-30.2	4.72e-11
AF	80	135.4	-5.6	5.76e-11
AF	82	110.9	-38.8	3.95e-11
AF	84	107.5	-9.6	6.76e-11
AF	86	118.1	-6.2	7.35e-11
AF	88	128.3	-25.8	8.69e-11
AF	90	114.2	-29.2	7.92e-11
AF	95	348.9	-72.4	5.93e-11
AF	100	95.3	-30.1	6.2e-11
AF	105	96	-72.7	5.92e-11
AF	110	80.5	-60.5	5.44e-11
AF	115	123.6	-46.8	5.67e-11
AF	120	99.4	-43.1	4.86e-11
AF	125	106.2	-24.9	8.54e-11
AF	130	238.8	-34.6	1.51e-11
AF	135	81	-47.2	8.5e-11
AF	140	78.3	-34.1	4.47e-11
AF	145	83.1	-16.9	8.43e-11
AF	150	85.4	-16.4	8.35e-11

## Sheet: Data Fig. 3c-d
Step (mT)	NRM (Am2)	ARM (Am2)	IRM (Am2)
0	3.22e-09	2.48e-09	1.14e-07
1	3.23e-09	2.37e-09	1.12e-07
2	3.24e-09	2.26e-09	1.1e-07
3	3.21e-09	2.14e-09	1.08e-07
4	3.14e-09	2.02e-09	1.06e-07
5	3.09e-09	1.93e-09	1.04e-07
6	3.02e-09	1.84e-09	1.01e-07
7	2.92e-09	1.73e-09	9.89e-08
8	2.85e-09	1.65e-09	9.67e-08
9	2.72e-09	1.56e-09	9.43e-08
10	2.61e-09	1.47e-09	9.21e-08
11	2.51e-09	1.42e-09	8.98e-08
12	2.42e-09	1.32e-09	8.76e-08
13	2.25e-09	1.23e-09	8.54e-08
14	2.11e-09	1.2e-09	8.35e-08
15	2.01e-09	1.14e-09	8.15e-08
16	1.9e-09	1.09e-09	7.95e-08
17	1.78e-09	1.03e-09	7.78e-08
18	1.65e-09	9.75e-10	7.6e-08
19	1.57e-09	9.14e-10	7.43e-08
20	1.48e-09	8.64e-10	7.26e-08
22	1.28e-09	8.06e-10	6.99e-08
24	1.09e-09	7.24e-10	6.68e-08
26	9.09e-10	6.52e-10	6.34e-08
28	8.18e-10	5.88e-10	6.02e-08
30	6.91e-10	5.63e-10	5.73e-08
32	6.17e-10	5.11e-10	5.48e-08
34	5.56e-10	5.01e-10	5.25e-08
36	4.59e-10	4.28e-10	5.03e-08
38	4.12e-10	4.44e-10	4.83e-08
40	3.85e-10	4.1e-10	4.65e-08
42	3.22e-10	3.65e-10	4.48e-08
44	2.85e-10	3.02e-10	4.33e-08
46	2.69e-10	3.22e-10	4.18e-08
48	2.54e-10	3.31e-10	4.03e-08
50	2.15e-10	3.22e-10	3.88e-08
52	1.91e-10	3.12e-10	3.73e-08
54	1.61e-10	2.75e-10	3.59e-08
56	1.33e-10	2.67e-10	3.46e-08
58	1.51e-10	2.14e-10	3.34e-08
60	1.43e-10	2.17e-10	3.23e-08
62	8.48e-11	2.3e-10	3.13e-08
64	6.03e-11	1.97e-10	3.03e-08
66	8.82e-11	1.68e-10	2.93e-08
68	8.44e-11	2.26e-10	2.85e-08
70	7.41e-11	1.93e-10	2.76e-08
72	6.2e-11	2.01e-10	2.68e-08
74	6.41e-11	1.88e-10	2.61e-08
76	6.68e-11	1.83e-10	2.54e-08
78	4.72e-11	1.75e-10	2.47e-08
80	5.76e-11	1.78e-10	2.4e-08
82	3.95e-11	1.49e-10	2.33e-08
84	6.76e-11	1.37e-10	2.27e-08
86	7.35e-11	1.24e-10	2.2e-08
88	8.69e-11	1.42e-10	2.14e-08
90	7.92e-11	1.96e-10	2.06e-08
95	5.93e-11	9.98e-11	1.94e-08
100	6.2e-11	1.12e-10	1.83e-08
105	5.92e-11	8.12e-11	1.71e-08
110	5.44e-11	5.45e-11	1.59e-08
115	5.67e-11	4.76e-11	1.5e-08
120	4.86e-11	1.41e-10	1.41e-08
125	8.54e-11	4.47e-11	1.32e-08
130	1.51e-11	9.24e-11	1.25e-08
135	8.5e-11	6.34e-11	1.17e-08
140	4.47e-11	1.08e-10	1.08e-08
145	8.43e-11	5.67e-11	1e-08
150	8.35e-11	8.16e-11	9.29e-09
