# Supplementary material for: A reinforced lunar dynamo recorded by Chang’e-6 farside basalt
Source: Nature. 2024 Dec 19;643(8071):361–5. doi: 10.1038/s41586-024-08526-2 (PMC12240856; doi:10.1038/s41586-024-08526-2)
Supplement: Supplementary file 5 — Source Data Fig. 4 [file 41586_2024_8526_MOESM5_ESM.xlsx]

## Sheet: Data Fig. 4
Sample	Age (Ga)	Age_sigma (Ga)	Int (μT)	Int_sigma (μT)	Mission
10020	3.72	0.04	66	37	Apollo11
10017	≤3.56	-	71	21	Apollo11
10049	3.336	0.008	77	18	Apollo11
10069	3.54	0.01	43	8.68	Apollo11
10071	3.51	0.06	8.65	3.03	Apollo11
12017 basalt	3.345	0.005	<37	-	Apollo12
12022	3.194	0.025	<4	-	Apollo12
12015	3.169	0.004	<4	-	Apollo12
12009	3.163	0.005	<7	-	Apollo12
12008	3.065	0.009	<7	-	Apollo12
15597	3.3	0.2	<7	-	Apollo15
15016	3.281	0.008	<37	-	Apollo15
15556	3.233	0.007	<75	-	Apollo15
15498	1.47	0.45	5	2	Apollo15
15015	0.91	0.11	<0.08	-	Apollo15
15465	0.44	0.01	<0.06	-	Apollo15
76535	4.249	0.012	40	10	Apollo17
71505	3.7	0.02	95	47.5-190	Apollo17
71567	3.75	0.01	111	55.5-222	Apollo17
70017	3.7	0.1	42	21-84	Apollo17
10018	1.542	0.019	1.24	0.2	Apollo11
61195	3.41	0.43	4.9	2.5	Apollo16
60019	3.35	0.43	1.1	2.3	Apollo16
60255	1.7	0.43	0.3	0.5	Apollo16
75035	3.753	0.009	50.7	13.5	Apollo17
75055	3.752	0.009	57	17.3	Apollo17
129	2.03	0.004	2.39	0.14	Chang'e-5
118	2.03	0.004	4.24	0.19	Chang'e-5
118-Shaw	2.03	0.004	3.6	0.28	Chang'e-5
211 ARM	2.8	0.003	11.63	2.91	Chang'e-6
211 IRM	2.8	0.003	8.28	2.03
211 AREMc	2.8	0.003	22.84
211 REMc	2.8	0.003	15.36
038 ARM	2.8	0.003	8.07	1	Chang'e-6
038 IRM	2.8	0.003	5.67	0.52
038 AREMc	2.8	0.003	7.7
038 REMc	2.8	0.003	4.06
344 ARM	2.8	0.003	13.49	3.19	Chang'e-6
344 IRM	2.8	0.003	21.29	3.12
344 AREMc	2.8	0.003	19.57
344 REMc	2.8	0.003	20.09
392ARM	2.8	0.003	10.08	1.3	Chang'e-6
392 IRM	2.8	0.003	9.01	1.11
392 AREMc	2.8	0.003	20.78
392 REMc	2.8	0.003	15.96
Resampling Mean 95% CI lower limit	2.8	0.003	6.55		Chang'e-6
Resampling Mean Median	2.8	0.003	15.27
Resampling Mean 95% CI upper limit	2.8	0.003	40.2
