# Supplementary material for: A reinforced lunar dynamo recorded by Chang’e-6 farside basalt
Source: Nature. 2024 Dec 19;643(8071):361–5. doi: 10.1038/s41586-024-08526-2 (PMC12240856; doi:10.1038/s41586-024-08526-2)
Supplement: Supplementary file 6 — Source Data Extended Data Fig. 1 [file 41586_2024_8526_MOESM6_ESM.xlsx]

## Sheet: ED Data Fig. 1a-b
‘NRM' means NRM decay measurement and 'AF' means AF demagnetization measurement of the sample.
	Step (mT)	Declination (°)	Inclination (°)	Moment (Am2)
AF	0	84.5	43.9	5.02e-10
AF	1	78.8	43.3	4.82e-10
AF	2	68.5	41.1	4.47e-10
AF	3	64.8	40.4	4.22e-10
AF	4	62.7	39.7	3.9e-10
AF	5	62	38.3	3.58e-10
AF	6	61.1	37.6	3.23e-10
AF	7	59.9	36.7	2.89e-10
AF	8	59.9	35.6	2.62e-10
AF	9	59.7	33.4	2.33e-10
AF	10	60.9	31.5	2.11e-10
AF	11	59.9	32.5	1.92e-10
AF	12	59.8	29.4	1.67e-10
AF	13	62.3	31.8	1.52e-10
AF	14	62	26.2	1.35e-10
AF	15	64.5	25.2	1.2e-10
AF	16	62	19.7	1.09e-10
AF	17	63.8	16.3	9.49e-11
AF	18	62.5	20.4	8.54e-11
AF	19	59.3	9	7.6e-11
AF	20	64	12.1	7.13e-11
AF	22	66.6	-2	6.44e-11
AF	24	72.5	-3.6	5.89e-11
AF	26	73.9	-24	4.93e-11
AF	28	68.7	-34.3	4.83e-11
AF	30	69.2	-44.6	5.27e-11
AF	32	69.5	-56.9	5.32e-11
AF	34	82.8	-63.8	5.67e-11
AF	36	85.4	-59.6	5.49e-11
AF	38	91.5	-58.8	5.12e-11
AF	40	96.3	-57.5	4.82e-11
AF	42	65.5	-62.4	5.66e-11
AF	44	63.9	-69.1	5.99e-11
AF	46	89.6	-61.2	5.75e-11
AF	48	73.6	-60.1	6.31e-11
AF	50	62.5	-61.2	6.4e-11
AF	52	65.5	-53.4	5.76e-11
AF	54	62.4	-55.3	6.2e-11
AF	56	55	-55.6	6.35e-11
AF	58	63.9	-55	7.44e-11
AF	60	60.1	-51.6	6.69e-11
AF	62	60.3	-54.9	6.36e-11
AF	64	68.8	-55.9	6.48e-11
AF	66	69.3	-54.5	7.01e-11
AF	68	69.8	-58.8	6.76e-11
AF	70	72	-54.8	5.81e-11
AF	72	61.5	-60.5	5.28e-11
AF	74	75.9	-60.5	5.46e-11
AF	76	70.7	-64.1	5.56e-11
AF	78	79.7	-65.2	5.84e-11
AF	80	94.3	-57.5	5.14e-11
AF	82	90	-54.9	4.01e-11
AF	84	95.9	-61.6	3.77e-11
AF	86	56.3	-57.6	4.35e-11
AF	88	86.8	-48.3	3.75e-11
AF	90	63.5	-45	3.78e-11
AF	95	73.9	-48.4	3.67e-11
AF	100	68	-43.8	2.86e-11
AF	105	67.5	-47.4	3.99e-11
AF	110	57.1	-46.8	4.32e-11
AF	115	52.2	-44.1	3.59e-11
AF	120	71.3	-62.2	3.64e-11
AF	125	100.6	-68.7	3.6e-11
AF	130	62.8	-56.2	4.8e-11
AF	135	75.5	-66.4	5.93e-11
AF	140	99.2	-55.1	3.15e-11
AF	145	84.2	-55.1	3.89e-11
AF	150	88.5	-52.6	3.64e-11

## Sheet: ED Data Fig. 1c-d
Step (mT)	NRM (Am2)	ARM (Am2)	IRM (Am2)
0	5.02e-10	1.61e-09	1.27e-07
1	4.82e-10	1.57e-09	1.26e-07
2	4.47e-10	1.5e-09	1.25e-07
3	4.22e-10	1.44e-09	1.23e-07
4	3.9e-10	1.37e-09	1.21e-07
5	3.58e-10	1.3e-09	1.19e-07
6	3.23e-10	1.25e-09	1.17e-07
7	2.89e-10	1.2e-09	1.15e-07
8	2.62e-10	1.15e-09	1.13e-07
9	2.33e-10	1.11e-09	1.11e-07
10	2.11e-10	1.05e-09	1.1e-07
11	1.92e-10	1.01e-09	1.08e-07
12	1.67e-10	9.74e-10	1.06e-07
13	1.52e-10	9.45e-10	1.04e-07
14	1.35e-10	9.12e-10	1.02e-07
15	1.2e-10	8.81e-10	1.01e-07
16	1.09e-10	8.55e-10	9.88e-08
17	9.49e-11	8.29e-10	9.73e-08
18	8.54e-11	7.99e-10	9.57e-08
19	7.6e-11	7.87e-10	9.42e-08
20	7.13e-11	7.67e-10	9.27e-08
22	6.44e-11	7.26e-10	9.03e-08
24	5.89e-11	6.78e-10	8.74e-08
26	4.93e-11	6.37e-10	8.42e-08
28	4.83e-11	6.12e-10	8.12e-08
30	5.27e-11	5.67e-10	7.84e-08
32	5.32e-11	5.53e-10	7.58e-08
34	5.67e-11	5.26e-10	7.35e-08
36	5.49e-11	5.03e-10	7.13e-08
38	5.12e-11	4.81e-10	6.92e-08
40	4.82e-11	4.63e-10	6.71e-08
42	5.66e-11	4.33e-10	6.52e-08
44	5.99e-11	4.41e-10	6.34e-08
46	5.75e-11	4.35e-10	6.17e-08
48	6.31e-11	4.04e-10	5.99e-08
50	6.4e-11	3.76e-10	5.8e-08
52	5.76e-11	3.69e-10	5.62e-08
54	6.2e-11	3.56e-10	5.44e-08
56	6.35e-11	3.34e-10	5.26e-08
58	7.44e-11	3.19e-10	5.1e-08
60	6.69e-11	3.24e-10	4.94e-08
62	6.36e-11	3.07e-10	4.81e-08
64	6.48e-11	2.9e-10	4.67e-08
66	7.01e-11	2.5e-10	4.54e-08
68	6.76e-11	2.61e-10	4.41e-08
70	5.81e-11	2.66e-10	4.28e-08
72	5.28e-11	2.45e-10	4.17e-08
74	5.46e-11	2.37e-10	4.05e-08
76	5.56e-11	2.4e-10	3.94e-08
78	5.84e-11	2.12e-10	3.82e-08
80	5.14e-11	2.1e-10	3.72e-08
82	4.01e-11	1.95e-10	3.61e-08
84	3.77e-11	1.93e-10	3.51e-08
86	4.35e-11	1.76e-10	3.4e-08
88	3.75e-11	1.61e-10	3.29e-08
90	3.78e-11	1.71e-10	3.18e-08
95	3.67e-11	1.52e-10	2.99e-08
100	2.86e-11	1.49e-10	2.79e-08
105	3.99e-11	1.02e-10	2.6e-08
110	4.32e-11	8.58e-11	2.43e-08
115	3.59e-11	7.73e-11	2.27e-08
120	3.64e-11	5.49e-11	2.12e-08
125	3.6e-11	7.4e-11	1.98e-08
130	4.8e-11	6.06e-11	1.85e-08
135	5.93e-11	4.78e-11	1.73e-08
140	3.15e-11	3.61e-11	1.58e-08
145	3.89e-11	1.56e-11	1.46e-08
150	3.64e-11	3.28e-11	1.34e-08
