# Supplementary material for: A reinforced lunar dynamo recorded by Chang’e-6 farside basalt
Source: Nature. 2024 Dec 19;643(8071):361–5. doi: 10.1038/s41586-024-08526-2 (PMC12240856; doi:10.1038/s41586-024-08526-2)
Supplement: Supplementary file 7 — Source Data Extended Data Fig. 2 [file 41586_2024_8526_MOESM7_ESM.xlsx]

## Sheet: ED Data Fig. 2a-b
‘NRM' means NRM decay measurement and 'AF' means AF demagnetization measurement of the sample.
	Step (mT)	Declination (°)	Inclination (°)	Moment (Am2)
AF	0	324.5	48.2	3.22e-10
AF	1	314.9	56.8	3.45e-10
AF	2	316.7	57.9	2.96e-10
AF	3	281.2	68.9	3.1e-10
AF	4	239	73.7	3.14e-10
AF	5	216.8	70	3.39e-10
AF	6	218.6	63.4	2.83e-10
AF	7	209.2	68.2	3.36e-10
AF	8	194.6	65.7	3.22e-10
AF	9	194.2	63	3.22e-10
AF	10	177.8	52.1	4.17e-10
AF	11	174.1	52.6	4.05e-10
AF	12	179	53.9	3.81e-10
AF	13	196.3	51.6	3.21e-10
AF	14	183.4	46	3.67e-10
AF	15	183.8	48.8	2.77e-10
AF	16	193.8	57.7	2.99e-10
AF	17	175.5	59.1	3.26e-10
AF	18	192.1	55.3	3.57e-10
AF	19	218.2	59.6	2.11e-10
AF	20	193.4	56	2.67e-10
AF	22	187.1	61.7	2.16e-10
AF	24	180.9	69.6	1.58e-10
AF	26	140.5	36	2.25e-10
AF	28	187.8	47.4	7.28e-11
AF	30	174.4	36.5	2.92e-10
AF	32	205.1	49	1.77e-10
AF	34	183.6	33.9	1.9e-10
AF	36	183.5	34.1	2.27e-10
AF	38	179.2	42.4	1.76e-10
AF	40	170.2	40.9	3.14e-10
AF	42	188.1	49.3	2.47e-10
AF	44	207.9	53.9	2.55e-10
AF	46	215.3	45.7	1.95e-10
AF	48	167.5	42	1.96e-10
AF	50	160.1	40.6	1.22e-10
AF	52	173.1	51.6	2.29e-10
AF	54	167.9	39.9	2.29e-10
AF	56	142.1	28.9	1.75e-10
AF	58	159.8	50.4	1.24e-10
AF	60	237.7	41.5	4.77e-11
AF	62	238.2	51.4	1.87e-11
AF	64	145.8	27.2	1.45e-10
AF	66	183.3	8.6	6.65e-11
AF	68	186.5	43	9.48e-11
AF	70	205.8	10.2	8.6e-11
AF	72	280.2	16.3	4.92e-11
AF	74	349.5	-66.5	1.5e-10
AF	76	326.7	-16.1	1.06e-10
AF	78	214.9	35.7	7.44e-11
AF	80	137.1	59.8	8.48e-11
AF	82	154.6	74.2	7.13e-11
AF	84	158.1	49.4	6.27e-11
AF	86	54.7	6.6	4.97e-11
AF	88	247.3	43.4	6.87e-11
AF	90	354.6	38	6.76e-11
AF	95	9.1	-17.3	1.31e-10
AF	100	355.9	-27.5	7.3e-11
AF	105	240.4	43.1	3.58e-11
AF	110	344	-2.3	1.11e-10
AF	115	27.1	-3.6	5.05e-11
AF	120	15.3	-32.5	2.61e-10
AF	125	8	-25.7	8.25e-11
AF	130	116.7	17.2	1.13e-10
AF	135	61.6	-32	5.21e-11
AF	140	302.2	13.7	4.89e-11
AF	145	23.1	-27	7.48e-11
AF	150	10.6	-25.5	1.97e-10

## Sheet: ED Data Fig. 2c-d
Step (mT)	NRM (Am2)	ARM (Am2)	IRM (Am2)
0	3.22e-10	1.25e-09	6.86e-08
1	3.45e-10	1.12e-09	6.65e-08
2	2.96e-10	9.89e-10	6.47e-08
3	3.1e-10	9.14e-10	6.29e-08
4	3.14e-10	8.7e-10	6.11e-08
5	3.39e-10	7.4e-10	5.96e-08
6	2.83e-10	7.3e-10	5.8e-08
7	3.36e-10	7.09e-10	5.66e-08
8	3.22e-10	7.05e-10	5.52e-08
9	3.22e-10	6.77e-10	5.39e-08
10	4.17e-10	6.29e-10	5.27e-08
11	4.05e-10	5.59e-10	5.15e-08
12	3.81e-10	4.67e-10	5.03e-08
13	3.21e-10	5.36e-10	4.92e-08
14	3.67e-10	5.32e-10	4.8e-08
15	2.77e-10	4.85e-10	4.72e-08
16	2.99e-10	4.58e-10	4.62e-08
17	3.26e-10	4.72e-10	4.53e-08
18	3.57e-10	4.42e-10	4.43e-08
19	2.11e-10	4.65e-10	4.35e-08
20	2.67e-10	4.34e-10	4.27e-08
22	2.16e-10	4.78e-10	4.11e-08
24	1.58e-10	4.23e-10	3.97e-08
26	2.25e-10	4.29e-10	3.81e-08
28	7.28e-11	3.68e-10	3.65e-08
30	2.92e-10	3.82e-10	3.5e-08
32	1.77e-10	4.1e-10	3.36e-08
34	1.9e-10	4.03e-10	3.24e-08
36	2.27e-10	3.68e-10	3.13e-08
38	1.76e-10	4.42e-10	3.03e-08
40	3.14e-10	3.73e-10	2.93e-08
42	2.47e-10	4.77e-10	2.85e-08
44	2.55e-10	3.62e-10	2.77e-08
46	1.95e-10	3.09e-10	2.68e-08
48	1.96e-10	3.86e-10	2.61e-08
50	1.22e-10	4.1e-10	2.51e-08
52	2.29e-10	2.34e-10	2.43e-08
54	2.29e-10	2.41e-10	2.35e-08
56	1.75e-10	1.6e-10	2.29e-08
58	1.24e-10	9.25e-11	2.22e-08
60	4.77e-11	2.2e-10	2.15e-08
62	1.87e-11	2.72e-10	2.09e-08
64	1.45e-10	1.78e-10	2.02e-08
66	6.65e-11	3.09e-10	1.99e-08
68	9.48e-11	1.67e-10	1.93e-08
70	8.6e-11	1.4e-10	1.87e-08
72	4.92e-11	1.81e-10	1.83e-08
74	1.5e-10	2.38e-10	1.78e-08
76	1.06e-10	2.8e-10	1.73e-08
78	7.44e-11	2.1e-10	1.7e-08
80	8.48e-11	2.02e-10	1.65e-08
82	7.13e-11	2.25e-10	1.61e-08
84	6.27e-11	1.89e-10	1.57e-08
86	4.97e-11	1.59e-10	1.52e-08
88	6.87e-11	3.41e-10	1.49e-08
90	6.76e-11	2.3e-10	1.44e-08
95	1.31e-10	1.79e-10	1.37e-08
100	7.3e-11	3.12e-10	1.28e-08
105	3.58e-11	1.05e-10	1.22e-08
110	1.11e-10	2.54e-10	1.15e-08
115	5.05e-11	1.22e-10	1.09e-08
120	2.61e-10	1.63e-10	1.02e-08
125	8.25e-11	3.84e-11	9.62e-09
130	1.13e-10	2.63e-10	9.05e-09
135	5.21e-11	2.47e-10	8.51e-09
140	4.89e-11	5.84e-10	7.98e-09
145	7.48e-11	1.26e-10	7.32e-09
150	1.97e-10	2.9e-10	6.85e-09
