# Supplementary material for: A reinforced lunar dynamo recorded by Chang’e-6 farside basalt
Source: Nature. 2024 Dec 19;643(8071):361–5. doi: 10.1038/s41586-024-08526-2 (PMC12240856; doi:10.1038/s41586-024-08526-2)
Supplement: Supplementary file 8 — Source Data Extended Data Fig. 3 [file 41586_2024_8526_MOESM8_ESM.xlsx]

## Sheet: ED Data Fig. 3a-b
‘NRM' means NRM decay measurement and 'AF' means AF demagnetization measurement of the sample.
	Step (mT)	Declination (°)	Inclination (°)	Moment (Am2)
AF	0	358.6	-79.1	5.52e-10
AF	1	2.7	-82.5	5.15e-10
AF	2	15.8	-85.9	4.61e-10
AF	3	45.4	-88.6	4.09e-10
AF	4	128	-87.7	3.36e-10
AF	5	137.8	-87.3	2.71e-10
AF	6	136.9	-86.5	2.06e-10
AF	7	143.6	-82.8	1.46e-10
AF	8	127.8	-81.5	1.08e-10
AF	9	143.7	-72.5	6.71e-11
AF	10	134.6	-66.9	6.21e-11
AF	11	112.6	-74.9	5.87e-11
AF	12	129.3	-65.9	4.86e-11
AF	13	149.3	-61.8	4.12e-11
AF	14	158	-63.4	4.07e-11
AF	15	149.3	-60.1	3.08e-11
AF	16	139.6	-72.1	3.79e-11
AF	17	147.3	-61.2	4.17e-11
AF	18	141.8	-63.2	4.48e-11
AF	19	138.2	-54.5	4.54e-11
AF	20	144.1	-62.2	4.77e-11
AF	22	137.3	-63.2	4.78e-11
AF	24	123.9	-58.7	4.92e-11
AF	26	123.6	-71	4.8e-11
AF	28	121.5	-73.6	4.46e-11
AF	30	94.8	-83.6	5.19e-11
AF	32	74.7	-78.1	4.89e-11
AF	34	69.5	-81.1	5.59e-11
AF	36	86	-79.7	5.89e-11
AF	38	62.6	-77.5	5.96e-11
AF	40	86.7	-75.3	4.93e-11
AF	42	102.8	-70.7	4.28e-11
AF	44	95.7	-76.2	4.28e-11
AF	46	26.8	-70.6	4.55e-11
AF	48	49.8	-66.7	3.8e-11
AF	50	29.8	-65.6	4.58e-11
AF	52	35.5	-66	4.66e-11
AF	54	58.4	-79.1	3.14e-11
AF	56	9.6	-79.3	3.22e-11
AF	58	37.1	-78.7	4.22e-11
AF	60	42.4	-78.3	4.69e-11
AF	62	62.6	-80.4	3.72e-11
AF	64	10.8	-84.9	4.39e-11
AF	66	98.7	-70.7	3.23e-11
AF	68	98.4	-69.2	4.69e-11
AF	70	103.1	-54	3.78e-11
AF	72	30.1	-77.2	4e-11
AF	74	108.2	-56	3.76e-11
AF	76	99.9	-58.4	3.35e-11
AF	78	102.6	-61.5	2.65e-11
AF	80	112.5	-58.8	3.53e-11
AF	82	110.6	-30.5	3.77e-11
AF	84	119.2	-26	3.05e-11
AF	86	97.7	-20.6	2.2e-11
AF	88	95.9	-21.4	2.29e-11
AF	90	88.9	-31.3	3.5e-11
AF	95	98.1	-37	3.63e-11
AF	100	102.7	-36.8	3.11e-11
AF	105	121	-15.7	3.25e-11
AF	110	86.4	-34.9	2.66e-11
AF	115	98	-20.9	2.36e-11
AF	120	102.4	-35.5	2.03e-11
AF	125	124	-12.7	2.58e-11
AF	130	104.6	-19.4	1.96e-11
AF	135	111.9	-6.1	3.46e-11
AF	140	107.4	-26	2.58e-11
AF	145	123.1	-23.1	2.58e-11
AF	150	124.8	-15.5	2.36e-11

## Sheet: ED Data Fig. 3c-d
Step (mT)	NRM (Am2)	ARM (Am2)	IRM (Am2)
0	5.52e-10	3.05e-10	2.36e-08
1	5.15e-10	2.95e-10	2.34e-08
2	4.61e-10	2.85e-10	2.3e-08
3	4.09e-10	2.77e-10	2.26e-08
4	3.36e-10	2.64e-10	2.21e-08
5	2.71e-10	2.53e-10	2.16e-08
6	2.06e-10	2.39e-10	2.11e-08
7	1.46e-10	2.32e-10	2.06e-08
8	1.08e-10	2.23e-10	2.02e-08
9	6.71e-11	2.22e-10	1.97e-08
10	6.21e-11	2.22e-10	1.93e-08
11	5.87e-11	2.03e-10	1.89e-08
12	4.86e-11	2.17e-10	1.85e-08
13	4.12e-11	2.04e-10	1.8e-08
14	4.07e-11	1.99e-10	1.77e-08
15	3.08e-11	2.02e-10	1.73e-08
16	3.79e-11	1.88e-10	1.7e-08
17	4.17e-11	1.78e-10	1.66e-08
18	4.48e-11	1.78e-10	1.63e-08
19	4.54e-11	1.7e-10	1.59e-08
20	4.77e-11	1.61e-10	1.56e-08
22	4.78e-11	1.46e-10	1.51e-08
24	4.92e-11	1.6e-10	1.46e-08
26	4.8e-11	1.33e-10	1.4e-08
28	4.46e-11	1.26e-10	1.34e-08
30	5.19e-11	1.01e-10	1.28e-08
32	4.89e-11	1.21e-10	1.24e-08
34	5.59e-11	1.07e-10	1.2e-08
36	5.89e-11	1.04e-10	1.16e-08
38	5.96e-11	1.07e-10	1.12e-08
40	4.93e-11	1.12e-10	1.09e-08
42	4.28e-11	9.75e-11	1.05e-08
44	4.28e-11	1.05e-10	1.02e-08
46	4.55e-11	9.02e-11	9.94e-09
48	3.8e-11	8.73e-11	9.66e-09
50	4.58e-11	9.58e-11	9.33e-09
52	4.66e-11	9.4e-11	9.03e-09
54	3.14e-11	5.44e-11	8.75e-09
56	3.22e-11	6.54e-11	8.45e-09
58	4.22e-11	6.87e-11	8.2e-09
60	4.69e-11	7.72e-11	7.98e-09
62	3.72e-11	5.04e-11	7.75e-09
64	4.39e-11	5.39e-11	7.57e-09
66	3.23e-11	5.46e-11	7.38e-09
68	4.69e-11	5.91e-11	7.14e-09
70	3.78e-11	5.64e-11	6.95e-09
72	4e-11	6.1e-11	6.79e-09
74	3.76e-11	5.08e-11	6.63e-09
76	3.35e-11	4.31e-11	6.46e-09
78	2.65e-11	4.54e-11	6.28e-09
80	3.53e-11	3.22e-11	6.14e-09
82	3.77e-11	4.04e-11	5.94e-09
84	3.05e-11	3.66e-11	5.81e-09
86	2.2e-11	5.09e-11	5.66e-09
88	2.29e-11	3.96e-11	5.48e-09
90	3.5e-11	3.27e-11	5.31e-09
95	3.63e-11	2.77e-11	5.03e-09
100	3.11e-11	3.21e-11	4.73e-09
105	3.25e-11	2.88e-11	4.44e-09
110	2.66e-11	2.08e-11	4.2e-09
115	2.36e-11	2.63e-11	3.96e-09
120	2.03e-11	2.67e-11	3.72e-09
125	2.58e-11	4.53e-11	3.53e-09
130	1.96e-11	1.77e-11	3.35e-09
135	3.46e-11	2.2e-11	3.1e-09
140	2.58e-11	2.64e-11	2.93e-09
145	2.58e-11	3.51e-11	2.69e-09
150	2.36e-11	3.24e-11	2.48e-09
