# Supplementary material for: A reinforced lunar dynamo recorded by Chang’e-6 farside basalt
Source: Nature. 2024 Dec 19;643(8071):361–5. doi: 10.1038/s41586-024-08526-2 (PMC12240856; doi:10.1038/s41586-024-08526-2)
Supplement: Supplementary file 9 — Source Data Extended Data Fig. 4 [file 41586_2024_8526_MOESM9_ESM.xlsx]

## Sheet: ED Data Fig. 4a
Field (T)	Moment (Am2)	Adjusted Field (T)	Adjusted Moment (Am2)
0.998952	8.95665e-05	999.16	0.033238
0.993972	8.92535e-05	996.67	0.033274
0.989073	8.88827e-05	991.84	0.033302
0.983706	8.8424e-05	986.73	0.033196
0.97884	8.80305e-05	981.6	0.033223
0.973972	8.76367e-05	976.73	0.033282
0.96907	8.72454e-05	971.85	0.033345
0.96368	8.67747e-05	966.71	0.033325
0.958819	8.63723e-05	961.59	0.033383
0.95394	8.59468e-05	956.72	0.033368
0.949064	8.55431e-05	951.84	0.033442
0.943697	8.5119e-05	946.73	0.03353
0.938821	8.47001e-05	941.59	0.033475
0.933983	8.43081e-05	936.74	0.033508
0.929046	8.39007e-05	931.83	0.033522
0.923691	8.34557e-05	926.72	0.03354
0.918798	8.30506e-05	921.58	0.033549
0.913909	8.26288e-05	916.69	0.033522
0.909033	8.22286e-05	911.81	0.033604
0.904138	8.18421e-05	906.93	0.033675
0.898804	8.13707e-05	901.83	0.033593
0.893902	8.09898e-05	896.68	0.033677
0.889026	8.0566e-05	891.81	0.033591
0.884143	8.01576e-05	886.93	0.033586
0.878789	7.97219e-05	881.82	0.03362
0.873919	7.93132e-05	876.7	0.033594
0.86904	7.88969e-05	871.83	0.033612
0.864166	7.85195e-05	866.95	0.033727
0.858811	7.80447e-05	861.84	0.033658
0.853958	7.76531e-05	856.72	0.033704
0.849052	7.72176e-05	851.83	0.03361
0.844238	7.6816e-05	846.99	0.033613
0.838799	7.63625e-05	841.83	0.033613
0.83393	7.59606e-05	836.71	0.033613
0.829042	7.55489e-05	831.83	0.033592
0.824168	7.5148e-05	826.96	0.033609
0.819309	7.47411e-05	822.09	0.033622
0.813825	7.42946e-05	816.9	0.033679
0.808942	7.38887e-05	811.74	0.033665
0.804061	7.34626e-05	806.86	0.033608
0.799188	7.3069e-05	801.99	0.033639
0.793818	7.26052e-05	796.87	0.033587
0.788928	7.22154e-05	791.74	0.033669
0.78406	7.18108e-05	786.87	0.033667
0.779179	7.13911e-05	781.99	0.033626
0.773804	7.09377e-05	776.86	0.033622
0.768939	7.05309e-05	771.74	0.033608
0.764056	7.0106e-05	766.86	0.033553
0.759172	6.97028e-05	761.98	0.03359
0.753795	6.92635e-05	756.86	0.03362
0.748913	6.8843e-05	751.73	0.033567
0.744031	6.84407e-05	746.84	0.033568
0.739155	6.80211e-05	741.96	0.033541
0.734263	6.76247e-05	737.07	0.033604
0.728907	6.71785e-05	731.96	0.033599
0.724035	6.67527e-05	726.83	0.033495
0.719161	6.63243e-05	721.96	0.033445
0.714239	6.59326e-05	717.06	0.033521
0.708862	6.54736e-05	711.92	0.033485
0.704013	6.50754e-05	706.81	0.033494
0.699125	6.46624e-05	701.92	0.033445
0.694254	6.42448e-05	697.06	0.033419
0.688868	6.38059e-05	691.93	0.033455
0.683993	6.33682e-05	686.8	0.03334
0.679111	6.29538e-05	681.92	0.033318
0.674236	6.25337e-05	677.05	0.033281
0.668871	6.2089e-05	671.93	0.033294
0.664002	6.1684e-05	666.8	0.033278
0.659122	6.12777e-05	661.92	0.03324
0.654225	6.08625e-05	657.04	0.033171
0.649357	6.04367e-05	652.16	0.033098
0.643992	5.99884e-05	647.04	0.03309
0.639111	5.95536e-05	641.92	0.032994
0.634225	5.91377e-05	637.03	0.032991
0.62936	5.87271e-05	632.16	0.03299
0.624006	5.82723e-05	627.05	0.032945
0.619123	5.78474e-05	621.93	0.032839
0.614271	5.74296e-05	617.06	0.032768
0.609279	5.70113e-05	612.12	0.03274
0.603903	5.65488e-05	606.95	0.032675
0.599035	5.61321e-05	601.85	0.032603
0.594166	5.5701e-05	596.98	0.032499
0.589266	5.52787e-05	592.09	0.032452
0.583889	5.48213e-05	586.95	0.032418
0.57901	5.44036e-05	581.83	0.032344
0.574144	5.39762e-05	576.96	0.03224
0.569287	5.35616e-05	572.09	0.03218
0.564402	5.3133e-05	567.19	0.032102
0.558999	5.26709e-05	562.07	0.032042
0.55413	5.22255e-05	556.95	0.031865
0.54926	5.17935e-05	552.08	0.031768
0.544384	5.13744e-05	547.2	0.031721
0.539005	5.09175e-05	542.08	0.031667
0.534137	5.04947e-05	536.96	0.031553
0.529256	5.00642e-05	532.07	0.031419
0.524415	4.96368e-05	527.21	0.031322
0.518998	4.9175e-05	522.06	0.031258
0.514132	4.87206e-05	516.95	0.031063
0.50923	4.82961e-05	512.06	0.03099
0.504354	4.78595e-05	507.16	0.03087
0.499465	4.74387e-05	502.29	0.030788
0.494098	4.69666e-05	496.91	0.030639
0.489248	4.65363e-05	492.05	0.030504
0.484362	4.61173e-05	487.17	0.030404
0.479489	4.56739e-05	482.3	0.030231
0.474101	4.51959e-05	477.17	0.030088
0.469235	4.4742e-05	472.05	0.029906
0.464356	4.4332e-05	467.17	0.029866
0.459466	4.38839e-05	462.28	0.029687
0.4541	4.34088e-05	457.17	0.02956
0.449229	4.29833e-05	452.03	0.029435
0.444381	4.25463e-05	447.18	0.029245
0.439469	4.20909e-05	442.28	0.029049
0.43408	4.16275e-05	437.16	0.028954
0.429215	4.11777e-05	432.02	0.028732
0.424344	4.07447e-05	427.16	0.028595
0.419454	4.03082e-05	422.28	0.028457
0.414586	3.98719e-05	417.4	0.028321
0.409138	3.93841e-05	412.24	0.028168
0.404259	3.89402e-05	407.07	0.02796
0.399373	3.84861e-05	402.18	0.027738
0.394501	3.80489e-05	397.31	0.027565
0.389122	3.75632e-05	392.2	0.027369
0.38426	3.71324e-05	387.08	0.027175
0.379369	3.66764e-05	382.19	0.026932
0.374489	3.62465e-05	377.32	0.026775
0.369142	3.57436e-05	372.22	0.026537
0.36427	3.5313e-05	367.09	0.026398
0.359395	3.48542e-05	362.21	0.026163
0.354506	3.44046e-05	357.33	0.025957
0.349135	3.39107e-05	352.21	0.025745
0.344251	3.34812e-05	347.08	0.025583
0.339366	3.3035e-05	342.2	0.025352
0.334491	3.25911e-05	337.32	0.025131
0.329618	3.21468e-05	332.45	0.024921
0.324244	3.16527e-05	327.32	0.024708
0.319384	3.12025e-05	322.2	0.024476
0.314497	3.07314e-05	317.32	0.024229
0.309619	3.02924e-05	312.44	0.024063
0.3042	2.97811e-05	307.29	0.023799
0.299339	2.93571e-05	302.16	0.023619
0.29447	2.88896e-05	297.29	0.023325
0.289581	2.84635e-05	292.41	0.023178
0.284219	2.7959e-05	287.3	0.022885
0.279329	2.74822e-05	282.16	0.022557
0.274449	2.70238e-05	277.27	0.022347
0.269582	2.65795e-05	272.4	0.022162
0.264192	2.60711e-05	267.27	0.021899
0.259327	2.56349e-05	262.16	0.021678
0.254463	2.51736e-05	257.29	0.021374
0.24958	2.47271e-05	252.4	0.02112
0.244658	2.42571e-05	247.49	0.020828
0.239288	2.37651e-05	242.37	0.020573
0.234421	2.32705e-05	237.25	0.020198
0.229559	2.28455e-05	232.38	0.020063
0.224668	2.23674e-05	227.49	0.019727
0.219295	2.18625e-05	222.37	0.019442
0.21442	2.14146e-05	217.25	0.019179
0.209547	2.09565e-05	212.37	0.018879
0.204683	2.04938e-05	207.5	0.0186
0.199202	1.99948e-05	202.31	0.018372
0.194341	1.95182e-05	197.15	0.018007
0.189455	1.9053e-05	192.28	0.01772
0.184572	1.85873e-05	187.4	0.017409
0.179207	1.806e-05	182.28	0.01706
0.174314	1.76254e-05	177.14	0.016863
0.169442	1.71552e-05	172.27	0.016515
0.164566	1.66766e-05	167.39	0.016179
0.159704	1.62172e-05	162.52	0.015931
0.154308	1.57094e-05	157.36	0.015639
0.14943	1.52241e-05	152.25	0.015203
0.144552	1.47404e-05	147.38	0.014828
0.139678	1.42963e-05	142.51	0.01455
0.134305	1.37567e-05	137.37	0.014129
0.129432	1.33218e-05	132.26	0.013903
0.12455	1.28325e-05	127.38	0.013512
0.11969	1.23613e-05	122.51	0.013194
0.114323	1.18289e-05	117.39	0.012828
0.109444	1.1369e-05	112.27	0.012489
0.104576	1.08673e-05	107.4	0.012023
0.0996772	1.04096e-05	102.51	0.011703
0.0942893	9.88046e-06	97.36	0.011301
0.0894222	9.41206e-06	92.24	0.010953
0.0845373	8.91154e-06	87.36	0.010592
0.079673	8.45339e-06	82.49	0.010356
0.0747908	7.95728e-06	77.6	0.0098769
0.0694016	7.35858e-06	72.48	0.0092535
0.064533	6.9436e-06	67.36	0.0090972
0.0596499	6.48266e-06	62.48	0.0086427
0.0547781	5.96612e-06	57.6	0.0080321
0.0493957	5.44776e-06	52.47	0.0076139
0.0445333	4.93565e-06	47.35	0.00712
0.0396574	4.4611e-06	42.47	0.0067553
0.034802	3.91799e-06	37.61	0.0061771
0.0293833	3.38275e-06	32.47	0.0057663
0.0245141	2.87084e-06	27.34	0.0052248
0.0196453	2.39014e-06	22.46	0.004765
0.0147724	1.84907e-06	17.59	0.0041483
0.00938702	1.27123e-06	12.46	0.0035556
0.00452514	6.62091e-07	7.34	0.0026563
-0.000340443	9.28202e-08	2.47	0.0018461
-0.00528319	-5.77788e-07	-2.47	-0.00017881
-0.0101585	-1.12415e-06	-7.34	-0.00097149
-0.0155376	-1.76669e-06	-12.46	-0.0019049
-0.020405	-2.29676e-06	-17.59	-0.002632
-0.0252666	-2.85025e-06	-22.46	-0.0033621
-0.0301749	-3.36433e-06	-27.34	-0.003889
-0.0355469	-3.90706e-06	-32.47	-0.0044487
-0.0404098	-4.47926e-06	-37.61	-0.0052801
-0.0452805	-4.97174e-06	-42.47	-0.0057424
-0.0501689	-5.47357e-06	-47.35	-0.0062206
-0.055543	-6.01158e-06	-52.47	-0.0066454
-0.060418	-6.4781e-06	-57.6	-0.0070341
-0.065306	-6.99288e-06	-62.48	-0.0075659
-0.070187	-7.48185e-06	-67.36	-0.0080169
-0.0755492	-8.03698e-06	-72.48	-0.0085634
-0.0804133	-8.5439e-06	-77.6	-0.0090733
-0.0853145	-9.01524e-06	-82.49	-0.0093873
-0.090173	-9.47606e-06	-87.36	-0.0097349
-0.0950672	-9.98604e-06	-92.24	-0.010224
-0.10043	-1.05059e-05	-97.36	-0.010588
-0.105334	-1.09853e-05	-102.51	-0.010977
-0.110221	-1.14674e-05	-107.4	-0.011332
-0.115095	-1.19223e-05	-112.27	-0.01163
-0.120457	-1.24657e-05	-117.39	-0.012101
-0.125337	-1.29494e-05	-122.51	-0.012511
-0.130211	-1.34252e-05	-127.38	-0.012857
-0.135086	-1.38907e-05	-132.26	-0.013176
-0.140438	-1.44137e-05	-137.37	-0.013544
-0.145332	-1.48806e-05	-142.51	-0.013859
-0.150205	-1.53438e-05	-147.38	-0.01417
-0.15508	-1.58209e-05	-152.25	-0.014538
-0.160421	-1.63447e-05	-157.36	-0.014923
-0.165332	-1.68215e-05	-162.52	-0.015285
-0.170218	-1.72928e-05	-167.39	-0.015587
-0.175089	-1.77426e-05	-172.27	-0.01585
-0.179965	-1.82248e-05	-177.14	-0.016233
-0.185344	-1.87478e-05	-182.28	-0.016549
-0.190225	-1.9173e-05	-187.4	-0.01672
-0.195099	-1.9662e-05	-192.28	-0.017135
-0.199962	-2.01363e-05	-197.15	-0.017451
-0.205424	-2.06343e-05	-202.31	-0.017688
-0.210309	-2.11165e-05	-207.5	-0.018071
-0.215189	-2.15759e-05	-212.37	-0.018366
-0.22008	-2.2056e-05	-217.25	-0.018682
-0.225451	-2.25354e-05	-222.37	-0.018865
-0.230311	-2.30039e-05	-227.49	-0.019158
-0.235205	-2.34384e-05	-232.38	-0.019338
-0.240076	-2.39105e-05	-237.25	-0.019658
-0.245456	-2.44151e-05	-242.37	-0.019974
-0.250322	-2.49137e-05	-247.49	-0.020388
-0.25522	-2.53402e-05	-252.4	-0.020531
-0.260108	-2.58122e-05	-257.29	-0.020811
-0.26499	-2.62446e-05	-262.16	-0.021001
-0.270354	-2.67777e-05	-267.27	-0.021362
-0.275225	-2.7199e-05	-272.4	-0.021475
-0.280099	-2.7654e-05	-277.27	-0.021716
-0.284996	-2.81073e-05	-282.16	-0.021969
-0.290372	-2.8627e-05	-287.3	-0.02229
-0.295237	-2.90676e-05	-292.41	-0.022499
-0.300113	-2.95293e-05	-297.29	-0.022776
-0.304985	-2.99867e-05	-302.16	-0.02303
-0.310387	-3.04881e-05	-307.29	-0.023263
-0.315271	-3.0931e-05	-312.44	-0.023448
-0.320143	-3.13721e-05	-317.32	-0.023628
-0.32502	-3.18196e-05	-322.2	-0.023857
-0.330398	-3.23324e-05	-327.32	-0.024142
-0.335274	-3.27697e-05	-332.45	-0.024329
-0.340149	-3.32291e-05	-337.32	-0.024571
-0.34503	-3.36679e-05	-342.2	-0.024746
-0.349916	-3.4122e-05	-347.08	-0.024987
-0.355281	-3.46242e-05	-352.21	-0.025237
-0.360155	-3.50654e-05	-357.33	-0.025407
-0.365028	-3.54994e-05	-362.21	-0.025574
-0.369904	-3.59583e-05	-367.09	-0.025797
-0.37529	-3.64295e-05	-372.22	-0.025935
-0.380149	-3.68939e-05	-377.32	-0.026214
-0.385015	-3.73283e-05	-382.19	-0.026365
-0.389902	-3.77742e-05	-387.08	-0.026548
-0.395271	-3.82574e-05	-392.2	-0.026748
-0.400121	-3.8726e-05	-397.31	-0.027047
-0.404996	-3.91602e-05	-402.18	-0.027196
-0.409871	-3.96063e-05	-407.07	-0.027392
-0.415345	-4.01053e-05	-412.24	-0.027573
-0.420222	-4.05317e-05	-417.4	-0.027686
-0.425097	-4.0971e-05	-422.28	-0.027854
-0.429974	-4.14162e-05	-427.16	-0.028046
-0.43483	-4.18598e-05	-432.02	-0.028208
-0.440234	-4.23277e-05	-437.16	-0.028309
-0.445101	-4.27782e-05	-442.28	-0.02851
-0.449977	-4.32025e-05	-447.18	-0.028634
-0.454833	-4.36575e-05	-452.03	-0.028849
-0.460236	-4.41317e-05	-457.17	-0.028963
-0.465102	-4.45691e-05	-462.28	-0.029112
-0.469993	-4.49983e-05	-467.17	-0.029238
-0.474865	-4.54466e-05	-472.05	-0.029417
-0.480235	-4.59152e-05	-477.17	-0.029535
-0.485101	-4.63667e-05	-482.3	-0.029742
-0.489972	-4.67916e-05	-487.17	-0.029831
-0.494857	-4.72208e-05	-492.05	-0.029947
-0.499728	-4.76604e-05	-496.91	-0.030093
-0.505113	-4.8132e-05	-502.29	-0.030213
-0.509969	-4.857e-05	-507.16	-0.030346
-0.514885	-4.89914e-05	-512.06	-0.030421
-0.519767	-4.94324e-05	-516.95	-0.030552
-0.525119	-4.98874e-05	-522.06	-0.030622
-0.529998	-5.0342e-05	-527.21	-0.030837
-0.534877	-5.07673e-05	-532.07	-0.030919
-0.539778	-5.11946e-05	-536.96	-0.031003
-0.545146	-5.16634e-05	-542.08	-0.031084
-0.550008	-5.20786e-05	-547.2	-0.031134
-0.554902	-5.25062e-05	-552.08	-0.031198
-0.559762	-5.29135e-05	-556.95	-0.031243
-0.565138	-5.34057e-05	-562.07	-0.031446
-0.569979	-5.38431e-05	-567.19	-0.031578
-0.57489	-5.42556e-05	-572.09	-0.031625
-0.579773	-5.47016e-05	-576.96	-0.031752
-0.584658	-5.50987e-05	-581.83	-0.031738
-0.590013	-5.55838e-05	-586.95	-0.03189
-0.594904	-5.5998e-05	-592.09	-0.031925
-0.599798	-5.6426e-05	-596.98	-0.031991
-0.60466	-5.68334e-05	-601.85	-0.032011
-0.609995	-5.73025e-05	-606.95	-0.032102
-0.61496	-5.77233e-05	-612.12	-0.032153
-0.619851	-5.81624e-05	-617.06	-0.03227
-0.624733	-5.85741e-05	-621.93	-0.032287
-0.630098	-5.90349e-05	-627.05	-0.032339
-0.634969	-5.94544e-05	-632.16	-0.032403
-0.639837	-5.98783e-05	-637.03	-0.032452
-0.64473	-6.02818e-05	-641.92	-0.032462
-0.650087	-6.07662e-05	-647.04	-0.032609
-0.65497	-6.11798e-05	-652.16	-0.032621
-0.65985	-6.15893e-05	-657.04	-0.032622
-0.664724	-6.20021e-05	-661.92	-0.032662
-0.669607	-6.24331e-05	-666.8	-0.032709
-0.674995	-6.28565e-05	-671.93	-0.032625
-0.679856	-6.33026e-05	-677.05	-0.032796
-0.684727	-6.37175e-05	-681.92	-0.032812
-0.689608	-6.41234e-05	-686.8	-0.032821
-0.694992	-6.4598e-05	-691.93	-0.032901
-0.699866	-6.49965e-05	-697.06	-0.032879
-0.704724	-6.54243e-05	-701.92	-0.032942
-0.709613	-6.58241e-05	-706.81	-0.032905
-0.714978	-6.62817e-05	-711.92	-0.032931
-0.719887	-6.66939e-05	-717.06	-0.032946
-0.724767	-6.71164e-05	-721.96	-0.032968
-0.729633	-6.75053e-05	-726.83	-0.032913
-0.73502	-6.79803e-05	-731.96	-0.033004
-0.73988	-6.83867e-05	-737.07	-0.032996
-0.744761	-6.87984e-05	-741.96	-0.033016
-0.749642	-6.92191e-05	-746.84	-0.033064
-0.754553	-6.9636e-05	-751.73	-0.033073
-0.75992	-7.00813e-05	-756.86	-0.033044
-0.764783	-7.04868e-05	-761.98	-0.03302
-0.769661	-7.08898e-05	-766.86	-0.033007
-0.774536	-7.13116e-05	-771.74	-0.033047
-0.779915	-7.17564e-05	-776.86	-0.033018
-0.784793	-7.21693e-05	-781.99	-0.033038
-0.789674	-7.25854e-05	-786.87	-0.033067
-0.79455	-7.2999e-05	-791.74	-0.033066
-0.79992	-7.34377e-05	-796.87	-0.033036
-0.804792	-7.38686e-05	-801.99	-0.033097
-0.809656	-7.42546e-05	-806.86	-0.033016
-0.814541	-7.46749e-05	-811.74	-0.033047
-0.819981	-7.51249e-05	-816.9	-0.033018
-0.824862	-7.55377e-05	-822.09	-0.033059
-0.829744	-7.59698e-05	-826.96	-0.033106
-0.834622	-7.635e-05	-831.83	-0.032997
-0.839493	-7.67688e-05	-836.71	-0.03305
-0.844862	-7.72325e-05	-841.83	-0.033095
-0.84975	-7.76374e-05	-846.99	-0.033076
-0.854617	-7.80514e-05	-851.83	-0.033108
-0.859488	-7.84703e-05	-856.72	-0.033116
-0.86486	-7.88985e-05	-861.84	-0.033056
-0.869729	-7.93413e-05	-866.95	-0.033173
-0.874617	-7.9732e-05	-871.83	-0.033122
-0.87948	-8.01636e-05	-876.7	-0.033212
-0.884847	-8.06131e-05	-881.82	-0.033185
-0.88972	-8.1005e-05	-886.93	-0.033115
-0.894598	-8.14205e-05	-891.81	-0.033145
-0.899465	-8.18349e-05	-896.68	-0.033148
-0.904849	-8.22736e-05	-901.83	-0.033112
-0.909726	-8.27037e-05	-906.93	-0.033184
-0.914595	-8.31017e-05	-911.81	-0.033139
-0.919474	-8.35133e-05	-916.69	-0.033161
-0.924366	-8.39361e-05	-921.58	-0.033172
-0.929753	-8.43607e-05	-926.72	-0.033076
-0.934609	-8.47887e-05	-931.83	-0.033143
-0.939505	-8.51875e-05	-936.74	-0.033093
-0.944357	-8.5597e-05	-941.59	-0.033097
-0.949754	-8.60488e-05	-946.73	-0.03309
-0.954622	-8.64585e-05	-951.84	-0.033091
-0.959499	-8.6868e-05	-956.72	-0.033103
-0.96436	-8.7287e-05	-961.59	-0.033134
-0.969746	-8.77311e-05	-966.71	-0.033102
-0.974621	-8.81449e-05	-971.85	-0.033119
-0.979488	-8.85542e-05	-976.73	-0.033105
-0.984356	-8.8953e-05	-981.6	-0.033078
-0.989749	-8.94186e-05	-986.73	-0.03313
-0.99461	-8.98278e-05	-991.84	-0.032946
-0.999367	-9.0099e-05	-996.67	-0.033013
		-999.16	-0.033011
-0.99937	-9.00978e-05	-999.16	-0.03329
-0.994443	-8.97742e-05	-996.67	-0.033296
-0.989552	-8.93909e-05	-991.84	-0.033307
-0.984177	-8.89727e-05	-986.73	-0.033031
-0.979296	-8.85564e-05	-981.6	-0.033202
-0.97441	-8.81663e-05	-976.73	-0.033229
-0.969537	-8.77611e-05	-971.85	-0.033299
-0.964156	-8.73165e-05	-966.71	-0.033351
-0.959279	-8.69174e-05	-961.59	-0.033388
-0.954399	-8.65055e-05	-956.72	-0.033441
-0.949528	-8.60959e-05	-951.84	-0.033453
-0.944145	-8.56752e-05	-946.73	-0.03345
-0.939273	-8.52299e-05	-941.59	-0.033576
-0.93438	-8.48303e-05	-936.74	-0.033489
-0.92952	-8.44234e-05	-931.83	-0.033474
-0.924142	-8.39835e-05	-926.72	-0.0335
-0.919228	-8.35665e-05	-921.58	-0.033551
-0.914359	-8.31856e-05	-916.69	-0.033555
-0.909489	-8.27515e-05	-911.81	-0.033656
-0.904605	-8.23548e-05	-906.93	-0.033609
-0.899219	-8.19105e-05	-901.83	-0.033625
-0.894355	-8.14795e-05	-896.68	-0.033678
-0.889476	-8.10715e-05	-891.81	-0.033607
-0.88461	-8.06649e-05	-886.93	-0.033579
-0.879225	-8.02143e-05	-881.82	-0.033593
-0.87437	-7.98073e-05	-876.7	-0.033605
-0.869485	-7.94156e-05	-871.83	-0.033613
-0.864614	-7.8997e-05	-866.95	-0.033686
-0.859243	-7.8545e-05	-861.84	-0.033681
-0.854371	-7.81459e-05	-856.72	-0.033667
-0.849505	-7.77117e-05	-851.83	-0.033706
-0.844613	-7.72932e-05	-846.99	-0.033629
-0.839232	-7.68502e-05	-841.83	-0.033557
-0.83437	-7.64467e-05	-836.71	-0.033584
-0.829487	-7.60334e-05	-831.83	-0.033618
-0.824615	-7.56271e-05	-826.96	-0.033616
-0.819719	-7.52232e-05	-822.09	-0.033624
-0.81429	-7.47609e-05	-816.9	-0.033662
-0.809411	-7.4354e-05	-811.74	-0.033649
-0.804543	-7.39302e-05	-806.86	-0.033652
-0.799653	-7.35368e-05	-801.99	-0.033602
-0.794282	-7.30758e-05	-796.87	-0.03365
-0.789421	-7.26738e-05	-791.74	-0.033638
-0.784542	-7.22442e-05	-786.87	-0.033649
-0.779636	-7.18448e-05	-781.99	-0.033587
-0.774279	-7.14093e-05	-776.86	-0.033608
-0.76941	-7.09716e-05	-771.74	-0.033684
-0.76454	-7.05575e-05	-766.86	-0.033599
-0.759656	-7.01604e-05	-761.98	-0.033534
-0.754285	-6.9702e-05	-756.86	-0.033582
-0.749386	-6.92927e-05	-751.73	-0.033573
-0.744501	-6.88902e-05	-746.84	-0.033573
-0.739609	-6.84698e-05	-741.96	-0.033608
-0.734745	-6.80463e-05	-737.07	-0.033587
-0.729376	-6.75961e-05	-731.96	-0.033513
-0.724508	-6.71941e-05	-726.83	-0.033497
-0.719618	-6.67695e-05	-721.96	-0.033527
-0.714711	-6.63666e-05	-717.06	-0.033487
-0.709352	-6.59086e-05	-711.92	-0.033505
-0.704434	-6.54922e-05	-706.81	-0.033488
-0.699592	-6.50716e-05	-701.92	-0.033466
-0.694718	-6.46555e-05	-697.06	-0.03341
-0.689352	-6.4202e-05	-691.93	-0.033362
-0.684463	-6.37969e-05	-686.8	-0.033344
-0.679597	-6.33803e-05	-681.92	-0.033362
-0.674714	-6.29632e-05	-677.05	-0.033344
-0.66934	-6.24976e-05	-671.93	-0.033305
-0.664443	-6.20909e-05	-666.8	-0.033241
-0.65958	-6.16594e-05	-661.92	-0.033239
-0.654706	-6.12405e-05	-657.04	-0.033162
-0.649825	-6.08149e-05	-652.16	-0.03309
-0.644457	-6.03781e-05	-647.04	-0.033012
-0.639576	-5.99612e-05	-641.92	-0.033048
-0.634703	-5.95298e-05	-637.03	-0.033045
-0.629833	-5.91255e-05	-632.16	-0.032952
-0.62446	-5.86605e-05	-627.05	-0.032937
-0.619588	-5.82297e-05	-621.93	-0.032892
-0.614623	-5.77951e-05	-617.06	-0.032791
-0.609762	-5.73737e-05	-612.12	-0.032691
-0.604378	-5.69252e-05	-606.95	-0.03261
-0.599521	-5.6502e-05	-601.85	-0.032609
-0.59465	-5.60754e-05	-596.98	-0.032559
-0.589754	-5.56518e-05	-592.09	-0.032469
-0.584363	-5.51888e-05	-586.95	-0.032392
-0.579499	-5.47638e-05	-581.83	-0.032337
-0.574633	-5.43351e-05	-576.96	-0.032262
-0.569758	-5.39185e-05	-572.09	-0.032161
-0.564876	-5.34863e-05	-567.19	-0.032103
-0.559493	-5.3009e-05	-562.07	-0.032002
-0.554635	-5.25871e-05	-556.95	-0.031875
-0.549749	-5.21757e-05	-552.08	-0.031786
-0.544873	-5.17404e-05	-547.2	-0.031762
-0.539488	-5.12732e-05	-542.08	-0.031657
-0.534622	-5.08285e-05	-536.96	-0.031566
-0.529739	-5.04004e-05	-532.07	-0.031408
-0.524852	-4.99786e-05	-527.21	-0.031283
-0.519487	-4.95004e-05	-522.06	-0.031209
-0.514611	-4.90824e-05	-516.95	-0.031087
-0.509705	-4.86516e-05	-512.06	-0.031015
-0.504841	-4.82135e-05	-507.16	-0.030932
-0.499965	-4.77685e-05	-502.29	-0.030791
-0.494595	-4.73109e-05	-496.91	-0.03059
-0.489719	-4.68603e-05	-492.05	-0.030527
-0.48483	-4.64326e-05	-487.17	-0.030363
-0.479961	-4.59909e-05	-482.3	-0.030233
-0.47459	-4.55191e-05	-477.17	-0.030074
-0.469725	-4.50881e-05	-472.05	-0.029949
-0.464829	-4.46543e-05	-467.17	-0.029834
-0.459947	-4.42195e-05	-462.28	-0.029714
-0.454574	-4.37367e-05	-457.17	-0.029578
-0.449711	-4.32875e-05	-452.03	-0.029422
-0.444836	-4.28573e-05	-447.18	-0.029222
-0.439969	-4.24118e-05	-442.28	-0.029077
-0.434563	-4.19403e-05	-437.16	-0.028895
-0.4297	-4.14966e-05	-432.02	-0.028778
-0.424825	-4.10568e-05	-427.16	-0.028621
-0.419942	-4.06143e-05	-422.28	-0.028449
-0.415062	-4.01753e-05	-417.4	-0.028278
-0.409587	-3.97036e-05	-412.24	-0.028107
-0.404733	-3.92411e-05	-407.07	-0.028023
-0.399851	-3.87966e-05	-402.18	-0.027799
-0.394992	-3.83377e-05	-397.31	-0.02758
-0.389617	-3.78644e-05	-392.2	-0.027318
-0.384734	-3.74029e-05	-387.08	-0.027164
-0.379875	-3.69695e-05	-382.19	-0.026939
-0.374999	-3.65172e-05	-377.32	-0.026759
-0.369621	-3.60352e-05	-372.22	-0.026546
-0.364754	-3.55819e-05	-367.09	-0.026369
-0.359875	-3.51451e-05	-362.21	-0.026157
-0.355001	-3.47e-05	-357.33	-0.025982
-0.349623	-3.42117e-05	-352.21	-0.025794
-0.34475	-3.37489e-05	-347.08	-0.025603
-0.339873	-3.3293e-05	-342.2	-0.025346
-0.335002	-3.28545e-05	-337.32	-0.025084
-0.330107	-3.24073e-05	-332.45	-0.024897
-0.324739	-3.19004e-05	-327.32	-0.024705
-0.319866	-3.14746e-05	-322.2	-0.024436
-0.31499	-3.10061e-05	-317.32	-0.024291
-0.31009	-3.05728e-05	-312.44	-0.024042
-0.304695	-3.00755e-05	-307.29	-0.023857
-0.299843	-2.96072e-05	-302.16	-0.023656
-0.29495	-2.91387e-05	-297.29	-0.023361
-0.29008	-2.86997e-05	-292.41	-0.023043
-0.284721	-2.81942e-05	-287.3	-0.022829
-0.279825	-2.7761e-05	-282.16	-0.02257
-0.274947	-2.73061e-05	-277.27	-0.022405
-0.270065	-2.68423e-05	-272.4	-0.0222
-0.264699	-2.63578e-05	-267.27	-0.021908
-0.259828	-2.58689e-05	-262.16	-0.021703
-0.254951	-2.54217e-05	-257.29	-0.021352
-0.250033	-2.49551e-05	-252.4	-0.021078
-0.245162	-2.45002e-05	-247.49	-0.020814
-0.239793	-2.39904e-05	-242.37	-0.020542
-0.234923	-2.35482e-05	-237.25	-0.020248
-0.230027	-2.30812e-05	-232.38	-0.020036
-0.225159	-2.26134e-05	-227.49	-0.019772
-0.219783	-2.21295e-05	-222.37	-0.019442
-0.214901	-2.16298e-05	-217.25	-0.019234
-0.210029	-2.11777e-05	-212.37	-0.018848
-0.205054	-2.07233e-05	-207.5	-0.018538
-0.199678	-2.02141e-05	-202.31	-0.018321
-0.194806	-1.97513e-05	-197.15	-0.018045
-0.189936	-1.92879e-05	-192.28	-0.017757
-0.185055	-1.88018e-05	-187.4	-0.017463
-0.179584	-1.82935e-05	-182.28	-0.017066
-0.174789	-1.78406e-05	-177.14	-0.016772
-0.169924	-1.73832e-05	-172.27	-0.01651
-0.165055	-1.68965e-05	-167.39	-0.016242
-0.160177	-1.64491e-05	-162.52	-0.015868
-0.154784	-1.59433e-05	-157.36	-0.015586
-0.149909	-1.54358e-05	-152.25	-0.015329
-0.145048	-1.49784e-05	-147.38	-0.014881
-0.140173	-1.44727e-05	-142.51	-0.014532
-0.134763	-1.39895e-05	-137.37	-0.01406
-0.12992	-1.35269e-05	-132.26	-0.013817
-0.125055	-1.30421e-05	-127.38	-0.013564
-0.120179	-1.2579e-05	-122.51	-0.013184
-0.11479	-1.20711e-05	-117.39	-0.012841
-0.109927	-1.15606e-05	-112.27	-0.012552
-0.105058	-1.10856e-05	-107.4	-0.012085
-0.100152	-1.06045e-05	-102.51	-0.011664
-0.0947599	-1.00684e-05	-97.36	-0.011276
-0.0898828	-9.61316e-06	-92.24	-0.010856
-0.0850345	-9.14646e-06	-87.36	-0.010559
-0.0801454	-8.69926e-06	-82.49	-0.01026
-0.0752621	-8.17216e-06	-77.6	-0.010023
-0.069892	-7.65825e-06	-72.48	-0.0094893
-0.0650213	-7.12473e-06	-67.36	-0.0090819
-0.0601506	-6.64368e-06	-62.48	-0.0085167
-0.0552612	-6.13476e-06	-57.6	-0.0080383
-0.0498727	-5.5848e-06	-52.47	-0.0075212
-0.0450078	-5.14301e-06	-47.35	-0.0070052
-0.0401342	-4.65578e-06	-42.47	-0.0067332
-0.0352601	-4.14923e-06	-37.61	-0.0063858
-0.0298753	-3.5845e-06	-32.47	-0.0058614
-0.0249859	-3.04928e-06	-27.34	-0.0052867
-0.0201231	-2.53678e-06	-22.46	-0.004647
-0.0152493	-2.00155e-06	-17.59	-0.0040475
-0.00986286	-1.39859e-06	-12.46	-0.0033636
-0.00500448	-8.86311e-07	-7.34	-0.0025996
-4.78544e-05	-2.78832e-07	-2.47	-0.0019783
0.00480539	3.68805e-07	2.47	-0.00016298
0.0096716	9.13656e-07	7.34	0.0010731
0.0150417	1.54413e-06	12.46	0.0019123
0.0199204	2.12029e-06	17.59	0.0026118
0.0248016	2.69195e-06	22.46	0.0033143
0.0296637	3.18987e-06	27.34	0.0040663
0.0350554	3.76847e-06	32.47	0.004618
0.0399243	4.25265e-06	37.61	0.0051814
0.0448134	4.77812e-06	42.47	0.005616
0.0496814	5.27636e-06	47.35	0.0061533
0.0550519	5.82777e-06	52.47	0.0066826
0.059929	6.31622e-06	57.6	0.0071644
0.0648167	6.79686e-06	62.48	0.0075746
0.069691	7.32171e-06	67.36	0.0079473
0.0750545	7.87585e-06	72.48	0.0085239
0.0799374	8.33669e-06	77.6	0.009085
0.0848101	8.82727e-06	82.49	0.0094139
0.0896945	9.31361e-06	87.36	0.0097733
0.0945691	9.80858e-06	92.24	0.010159
0.0999672	1.0333e-05	97.36	0.010595
0.10485	1.08188e-05	102.51	0.010959
0.109723	1.13037e-05	107.4	0.011328
0.114602	1.17747e-05	112.27	0.011723
0.11997	1.23042e-05	117.39	0.012089
0.124818	1.27628e-05	122.51	0.012487
0.129713	1.32594e-05	127.38	0.012803
0.134585	1.37213e-05	132.26	0.013205
0.139976	1.42343e-05	137.37	0.013542
0.144839	1.4724e-05	142.51	0.01383
0.149712	1.51902e-05	147.38	0.014213
0.154601	1.56649e-05	152.25	0.014561
0.159986	1.61754e-05	157.36	0.014923
0.164848	1.66509e-05	162.52	0.015254
0.169714	1.7098e-05	167.39	0.015598
0.174591	1.75807e-05	172.27	0.015847
0.179482	1.80586e-05	177.14	0.016175
0.184858	1.85688e-05	182.28	0.016548
0.189736	1.90228e-05	187.4	0.016842
0.194617	1.94837e-05	192.28	0.017073
0.199487	1.99895e-05	197.15	0.017336
0.204964	2.04934e-05	202.31	0.017833
0.209819	2.09123e-05	207.5	0.018158
0.214696	2.13967e-05	212.37	0.018273
0.219588	2.18663e-05	217.25	0.018566
0.224946	2.2366e-05	222.37	0.018907
0.22993	2.28354e-05	227.49	0.01915
0.234712	2.33114e-05	232.38	0.01937
0.239608	2.37628e-05	237.25	0.019708
0.244951	2.42898e-05	242.37	0.019995
0.249838	2.47026e-05	247.49	0.020372
0.25474	2.51786e-05	252.4	0.020507
0.259607	2.56464e-05	257.29	0.020743
0.264472	2.60997e-05	262.16	0.021041
0.269849	2.66159e-05	267.27	0.021282
0.274767	2.70615e-05	272.4	0.021568
0.279617	2.75063e-05	277.27	0.021775
0.284502	2.79508e-05	282.16	0.021976
0.289862	2.84682e-05	287.3	0.0222
0.294751	2.89009e-05	292.41	0.02254
0.299619	2.93874e-05	297.29	0.022742
0.304492	2.9804e-05	302.16	0.023068
0.309915	3.03199e-05	307.29	0.023208
0.314787	3.07756e-05	312.44	0.023438
0.319672	3.12208e-05	317.32	0.023688
0.324512	3.16684e-05	322.2	0.023878
0.329894	3.21645e-05	327.32	0.02409
0.334781	3.26368e-05	332.45	0.024315
0.339642	3.30506e-05	337.32	0.024619
0.344532	3.35209e-05	342.2	0.024745
0.349398	3.39647e-05	347.08	0.024978
0.354804	3.44531e-05	352.21	0.025214
0.359665	3.49002e-05	357.33	0.025397
0.364534	3.53478e-05	362.21	0.025596
0.369406	3.57835e-05	367.09	0.025802
0.374767	3.62716e-05	372.22	0.025968
0.37964	3.67184e-05	377.32	0.02615
0.384532	3.71782e-05	382.19	0.026354
0.389401	3.76035e-05	387.08	0.026609
0.394781	3.81147e-05	392.2	0.026761
0.399641	3.85346e-05	397.31	0.02702
0.404518	3.90117e-05	402.18	0.027156
0.4095	3.94319e-05	407.07	0.027434
0.41486	3.99286e-05	412.24	0.027546
0.419716	4.03567e-05	417.4	0.027714
0.424596	4.08104e-05	422.28	0.027839
0.429468	4.12599e-05	427.16	0.028018
0.434358	4.16842e-05	432.02	0.028227
0.439737	4.21765e-05	437.16	0.028336
0.444611	4.2612e-05	442.28	0.028504
0.449475	4.30491e-05	447.18	0.02865
0.454367	4.34878e-05	452.03	0.028787
0.459745	4.3986e-05	457.17	0.028941
0.464601	4.44107e-05	462.28	0.029169
0.469478	4.48233e-05	467.17	0.029319
0.474373	4.52671e-05	472.05	0.029375
0.479743	4.57343e-05	477.17	0.029526
0.484614	4.61991e-05	482.3	0.029641
0.489482	4.66213e-05	487.17	0.029866
0.49436	4.7062e-05	492.05	0.029981
0.499256	4.75017e-05	496.91	0.030088
0.504607	4.79703e-05	502.29	0.030237
0.509477	4.83981e-05	507.16	0.030332
0.514392	4.88206e-05	512.06	0.030436
0.519259	4.92687e-05	516.95	0.030514
0.524637	4.97324e-05	522.06	0.030699
0.529497	5.01583e-05	527.21	0.030801
0.534389	5.05948e-05	532.07	0.030874
0.539264	5.10335e-05	536.96	0.030975
0.544633	5.14919e-05	542.08	0.031106
0.549514	5.19185e-05	547.2	0.031153
0.55438	5.23405e-05	552.08	0.031222
0.559257	5.27662e-05	556.95	0.031309
0.564654	5.32303e-05	562.07	0.031413
0.569523	5.3669e-05	567.19	0.031492
0.574395	5.41019e-05	572.09	0.031629
0.57927	5.45188e-05	576.96	0.031762
0.584151	5.49331e-05	581.83	0.031808
0.589523	5.54177e-05	586.95	0.031814
0.594405	5.58328e-05	592.09	0.031939
0.599285	5.62489e-05	596.98	0.032009
0.604163	5.66552e-05	601.85	0.032051
0.609524	5.71341e-05	606.95	0.032058
0.614514	5.75546e-05	612.12	0.03218
0.619379	5.79668e-05	617.06	0.032239
0.624259	5.8403e-05	621.93	0.032261
0.629613	5.88574e-05	627.05	0.032372
0.634481	5.9262e-05	632.16	0.032426
0.639396	5.9702e-05	637.03	0.032415
0.644233	6.01182e-05	641.92	0.032506
0.649609	6.05624e-05	647.04	0.032585
0.654466	6.1012e-05	652.16	0.032558
0.659362	6.1403e-05	657.04	0.032688
0.664242	6.18246e-05	661.92	0.032662
0.669126	6.2238e-05	666.8	0.032663
0.67449	6.27088e-05	671.93	0.032695
0.679353	6.31026e-05	677.05	0.032791
0.684234	6.35333e-05	681.92	0.032785
0.689136	6.39348e-05	686.8	0.032855
0.694502	6.43963e-05	691.93	0.032852
0.699358	6.48143e-05	697.06	0.032877
0.704248	6.52338e-05	701.92	0.032918
0.70913	6.56396e-05	706.81	0.032953
0.71449	6.60954e-05	711.92	0.032938
0.719402	6.65042e-05	717.06	0.032947
0.724269	6.69122e-05	721.96	0.032941
0.729208	6.73385e-05	726.83	0.032935
0.734514	6.77847e-05	731.96	0.032984
0.73939	6.81981e-05	737.07	0.033006
0.74426	6.86172e-05	741.96	0.033026
0.749154	6.90203e-05	746.84	0.033072
0.754052	6.94261e-05	751.73	0.033056
0.759412	6.98826e-05	756.86	0.033014
0.764298	7.03026e-05	761.98	0.033023
0.769194	7.06979e-05	766.86	0.033062
0.774053	7.11208e-05	771.74	0.033009
0.779416	7.15664e-05	776.86	0.033039
0.7843	7.1972e-05	781.99	0.033042
0.789173	7.241e-05	786.87	0.033022
0.794056	7.27854e-05	791.74	0.033123
0.799431	7.32567e-05	796.87	0.033018
0.804293	7.36653e-05	801.99	0.033037
0.809185	7.40738e-05	806.86	0.033058
0.814065	7.4481e-05	811.74	0.033049
0.819576	7.49517e-05	816.9	0.033042
0.824418	7.53409e-05	822.09	0.033087
0.829276	7.57309e-05	826.96	0.03306
0.834147	7.61646e-05	831.83	0.032993
0.839012	7.65588e-05	836.71	0.033079
0.844447	7.7022e-05	841.83	0.033063
0.849283	7.74438e-05	846.99	0.033055
0.854148	7.78453e-05	851.83	0.033103
0.859013	7.82744e-05	856.72	0.033088
0.8644	7.8723e-05	861.84	0.033159
0.869269	7.91086e-05	866.95	0.033184
0.874137	7.95358e-05	871.83	0.03311
0.879004	7.99318e-05	876.7	0.033163
0.884391	8.03776e-05	881.82	0.033157
0.88926	8.08122e-05	886.93	0.033116
0.89412	8.11955e-05	891.81	0.033192
0.899003	8.16203e-05	896.68	0.033125
0.904374	8.20694e-05	901.83	0.033139
0.909259	8.24848e-05	906.93	0.033153
0.914122	8.2882e-05	911.81	0.033177
0.919006	8.3295e-05	916.69	0.033148
0.923902	8.36922e-05	921.58	0.033143
0.929272	8.41649e-05	926.72	0.03309
0.934155	8.45461e-05	931.83	0.033152
0.939018	8.49798e-05	936.74	0.033068
0.943896	8.53717e-05	941.59	0.033117
0.949273	8.58331e-05	946.73	0.033091
0.954139	8.62326e-05	951.84	0.033116
0.959018	8.66349e-05	956.72	0.033103
0.963884	8.70576e-05	961.59	0.033068
0.969285	8.75103e-05	966.71	0.033128
0.974163	8.7906e-05	971.85	0.033151
0.979026	8.83154e-05	976.73	0.033099
0.983895	8.87144e-05	981.6	0.033083
0.98927	8.91588e-05	986.73	0.033048
0.994137	8.95866e-05	991.84	0.033012
0.998923	8.98433e-05	996.67	0.033079
		999.16	0.032953

## Sheet: ED Data Fig. 4b
Field (T)	Remanence (Am2)
-1.06941e-06	1.52419e-08
9.83143e-06	1.55038e-08
1.94289e-05	1.61535e-08
3.14595e-05	1.67644e-08
4.473e-05	1.52975e-08
5.81263e-05	1.59697e-08
7.2324e-05	1.58589e-08
8.91514e-05	1.48964e-08
0.000104183	1.60593e-08
0.000123384	1.68968e-08
0.000142924	1.65604e-08
0.000164915	1.47779e-08
0.000187256	1.75026e-08
0.000211495	1.60918e-08
0.000238565	1.74394e-08
0.000267199	1.57155e-08
0.000297805	1.44292e-08
0.000331962	1.56162e-08
0.000366957	1.72292e-08
0.000406459	1.84317e-08
0.000446966	1.57315e-08
0.000492711	1.64931e-08
0.000541197	1.80011e-08
0.00059382	1.62244e-08
0.000651106	1.46796e-08
0.000711348	1.6729e-08
0.00077759	1.59522e-08
0.000847626	1.80461e-08
0.000924999	1.58142e-08
0.00100725	1.79357e-08
0.0010968	1.72335e-08
0.00119181	1.8185e-08
0.00129428	1.80491e-08
0.00140697	1.80913e-08
0.00152529	1.63282e-08
0.00165553	1.87292e-08
0.00179488	1.78011e-08
0.00194569	1.79628e-08
0.00210865	2.11204e-08
0.00228266	2.01199e-08
0.00247169	2.08432e-08
0.00267525	2.16258e-08
0.00289478	1.97899e-08
0.0031274	2.05128e-08
0.00338649	2.07764e-08
0.00365966	2.1882e-08
0.00395698	2.15624e-08
0.00427488	2.39232e-08
0.00462187	2.33565e-08
0.00499265	2.42254e-08
0.00539279	2.66037e-08
0.00582643	2.47188e-08
0.00629175	2.9901e-08
0.00679437	2.93631e-08
0.00733612	2.94047e-08
0.00792171	2.84262e-08
0.00855161	3.11453e-08
0.00923037	3.17129e-08
0.00996225	3.34373e-08
0.0107454	3.68169e-08
0.0115931	3.63206e-08
0.0125181	3.83895e-08
0.0135138	3.88944e-08
0.0145676	4.2605e-08
0.015725	4.26996e-08
0.0169684	4.65096e-08
0.0183024	4.77395e-08
0.0197538	4.97399e-08
0.0213052	5.3188e-08
0.0229751	5.62957e-08
0.0247939	5.85016e-08
0.0267405	6.15594e-08
0.0288343	6.40332e-08
0.031083	6.39761e-08
0.033523	6.71538e-08
0.0361598	6.85164e-08
0.0390366	7.13909e-08
0.0420704	7.41683e-08
0.0453944	7.86378e-08
0.0489528	8.14785e-08
0.0528081	8.21358e-08
0.0569593	8.81979e-08
0.0614053	9.17701e-08
0.06624	9.37189e-08
0.071411	9.72448e-08
0.0770294	9.98599e-08
0.083041	1.03319e-07
0.0895811	1.06722e-07
0.0965595	1.09748e-07
0.104082	1.11108e-07
0.11228	1.12865e-07
0.12106	1.1558e-07
0.130599	1.20841e-07
0.140849	1.23751e-07
0.15183	1.23797e-07
0.163692	1.23919e-07
0.17658	1.29186e-07
0.190359	1.30132e-07
0.205304	1.33116e-07
0.221404	1.33894e-07
0.238681	1.38283e-07
0.257449	1.35707e-07
0.277499	1.35839e-07
0.299171	1.39652e-07
0.322489	1.39175e-07
0.347869	1.36528e-07
0.375173	1.40459e-07
0.404457	1.41675e-07
0.436241	1.39492e-07
0.470407	1.41381e-07
0.506982	1.39403e-07
0.546526	1.3773e-07
0.589467	1.41037e-07
0.6354	1.38709e-07
0.68517	1.41886e-07
0.738863	1.4139e-07
0.796932	1.37702e-07
0.85946	1.39445e-07
0.926306	1.40162e-07
0.999005	1.38887e-07
-1.43657e-06	1.34052e-07
-1.12298e-05	1.35355e-07
-2.10969e-05	1.31909e-07
-3.27444e-05	1.33834e-07
-4.59317e-05	1.30395e-07
-5.94371e-05	1.32151e-07
-7.4064e-05	1.31963e-07
-9.01277e-05	1.31202e-07
-0.000106451	1.32184e-07
-0.000125067	1.28814e-07
-0.000144254	1.31907e-07
-0.000165576	1.28091e-07
-0.000188068	1.31582e-07
-0.000213936	1.30579e-07
-0.000239778	1.3072e-07
-0.000269	1.27964e-07
-0.000299528	1.2916e-07
-0.000332963	1.28987e-07
-0.000368907	1.28492e-07
-0.000407696	1.26265e-07
-0.000448686	1.29723e-07
-0.000494311	1.24976e-07
-0.000542623	1.2438e-07
-0.00059501	1.26285e-07
-0.000652879	1.2503e-07
-0.000713033	1.26062e-07
-0.000778569	1.2564e-07
-0.000849177	1.26906e-07
-0.000926636	1.27696e-07
-0.0010086	1.26596e-07
-0.00109785	1.26328e-07
-0.00119329	1.2487e-07
-0.00129607	1.24149e-07
-0.00140869	1.24105e-07
-0.00152647	1.23183e-07
-0.00165765	1.22581e-07
-0.00179654	1.21772e-07
-0.00194759	1.22004e-07
-0.00210933	1.21087e-07
-0.0022845	1.17894e-07
-0.00247382	1.19721e-07
-0.00267705	1.14406e-07
-0.00289671	1.153e-07
-0.00313316	1.12551e-07
-0.0033919	1.11683e-07
-0.00366464	1.12199e-07
-0.00396254	1.07593e-07
-0.00428039	1.07443e-07
-0.00462666	1.04147e-07
-0.00499729	1.01585e-07
-0.00539868	1.01583e-07
-0.00583223	9.80607e-08
-0.00629703	9.31325e-08
-0.00679966	9.09816e-08
-0.00734142	8.79984e-08
-0.00792637	8.74063e-08
-0.00855729	8.15879e-08
-0.00923538	7.56784e-08
-0.00996705	7.33959e-08
-0.0107601	6.83654e-08
-0.0116095	6.32194e-08
-0.0125337	6.27213e-08
-0.013529	5.45166e-08
-0.0145828	5.26352e-08
-0.0157406	4.77642e-08
-0.0169845	4.18959e-08
-0.018317	3.74187e-08
-0.019768	3.19962e-08
-0.0213201	2.66036e-08
-0.022991	2.03294e-08
-0.0248078	1.25602e-08
-0.026755	1.05316e-08
-0.0288478	9.69031e-10
-0.0311345	-3.44268e-09
-0.0335758	-7.07036e-09
-0.0362096	-1.58538e-08
-0.0390824	-1.91053e-08
-0.0421221	-2.6194e-08
-0.04544	-3.44713e-08
-0.0490046	-3.97935e-08
-0.0528612	-4.75582e-08
-0.0570092	-4.96999e-08
-0.0614501	-5.70912e-08
-0.0662899	-6.3964e-08
-0.0714622	-7.06548e-08
-0.0770793	-7.54034e-08
-0.083088	-8.25915e-08
-0.0896242	-8.8929e-08
-0.0966079	-9.43506e-08
-0.104239	-9.9634e-08
-0.112428	-1.00399e-07
-0.12121	-1.07125e-07
-0.130749	-1.1272e-07
-0.141008	-1.16562e-07
-0.151983	-1.18136e-07
-0.163855	-1.26151e-07
-0.176727	-1.25732e-07
-0.190513	-1.33317e-07
-0.205444	-1.36935e-07
-0.221558	-1.37619e-07
-0.238843	-1.36983e-07
-0.257599	-1.40382e-07
-0.27765	-1.40396e-07
-0.299307	-1.42416e-07
-0.323017	-1.41639e-07
-0.348402	-1.41894e-07
-0.375708	-1.45428e-07
-0.404973	-1.43001e-07
-0.436779	-1.44265e-07
-0.470946	-1.44111e-07
-0.507521	-1.42812e-07
-0.547073	-1.4389e-07
-0.589982	-1.46711e-07
-0.635929	-1.45615e-07
-0.685689	-1.44343e-07
-0.739375	-1.42965e-07
-0.797453	-1.42012e-07
-0.859961	-1.40712e-07
-0.926781	-1.42017e-07
-0.99947	-1.41159e-07

## Sheet: ED Data Fig. 4c
Field (T)	Moment (Am2)
0.294496	2.93039e-05
0.0776038	8.29522e-06
0.294496	2.93027e-05
0.0747274	8.00681e-06
0.0776564	8.28921e-06
0.0803713	8.56632e-06
0.294496	2.93047e-05
0.071831	7.71295e-06
0.0747793	8.00623e-06
0.0776712	8.29542e-06
0.0804088	8.56777e-06
0.0832545	8.85908e-06
0.294495	2.93044e-05
0.0689844	7.42823e-06
0.0718893	7.71667e-06
0.0747931	8.00291e-06
0.0776764	8.29319e-06
0.0804108	8.57413e-06
0.0832917	8.85727e-06
0.0861402	9.14794e-06
0.294493	2.93034e-05
0.0660725	7.14259e-06
0.0690167	7.42123e-06
0.0719026	7.71088e-06
0.0747954	8.00614e-06
0.0776769	8.29679e-06
0.0804095	8.56852e-06
0.0832938	8.86687e-06
0.0861755	9.14642e-06
0.0890202	9.43788e-06
0.294496	2.93027e-05
0.063197	6.84399e-06
0.0661324	7.13041e-06
0.069029	7.43003e-06
0.0719054	7.71604e-06
0.0747994	8.00346e-06
0.0776789	8.28894e-06
0.0804097	8.57328e-06
0.0832932	8.86355e-06
0.0861766	9.14481e-06
0.0890576	9.44357e-06
0.091904	9.72363e-06
0.294497	2.93113e-05
0.060432	6.5692e-06
0.0632508	6.83688e-06
0.0661421	7.1371e-06
0.0690315	7.42594e-06
0.0719073	7.71225e-06
0.0748008	8.01033e-06
0.0776791	8.29859e-06
0.0804108	8.56169e-06
0.0832932	8.85792e-06
0.086177	9.14831e-06
0.0890563	9.43538e-06
0.0919433	9.72727e-06
0.0946431	1.00027e-05
0.294496	2.93116e-05
0.0575497	6.27363e-06
0.0604812	6.55824e-06
0.0632587	6.84426e-06
0.066146	7.12949e-06
0.069035	7.425e-06
0.0719078	7.72039e-06
0.0747999	8.00411e-06
0.0776802	8.29265e-06
0.080411	8.57327e-06
0.0832947	8.8587e-06
0.0861766	9.14579e-06
0.0890562	9.44335e-06
0.0919421	9.71728e-06
0.0946825	9.99403e-06
0.0975246	1.02844e-05
0.294495	2.93119e-05
0.0546677	5.98046e-06
0.0576028	6.27208e-06
0.060499	6.56244e-06
0.0632668	6.8424e-06
0.0661487	7.13009e-06
0.0690347	7.42501e-06
0.0719086	7.72047e-06
0.0747966	8.00476e-06
0.077679	8.29316e-06
0.0804117	8.56844e-06
0.0832956	8.85378e-06
0.0861763	9.14185e-06
0.0890566	9.43728e-06
0.0919428	9.72385e-06
0.0946838	9.99226e-06
0.0975648	1.02872e-05
0.100407	1.05677e-05
0.294496	2.93107e-05
0.0517856	5.68578e-06
0.0547198	5.9784e-06
0.0576173	6.2714e-06
0.0605035	6.56971e-06
0.0632668	6.83923e-06
0.0661505	7.12826e-06
0.0690354	7.42593e-06
0.0719085	7.71624e-06
0.0748017	7.9998e-06
0.0776824	8.29797e-06
0.0804118	8.56611e-06
0.0832944	8.85004e-06
0.0861779	9.14333e-06
0.0890589	9.43063e-06
0.0919432	9.72115e-06
0.0946811	9.99779e-06
0.0975642	1.02851e-05
0.100447	1.05637e-05
0.10329	1.08517e-05
0.294496	2.93074e-05
0.0489056	5.38873e-06
0.0518382	5.68507e-06
0.0547349	5.97202e-06
0.057621	6.27084e-06
0.0605055	6.56034e-06
0.0632677	6.83142e-06
0.0661513	7.12627e-06
0.0690357	7.42429e-06
0.0719086	7.70459e-06
0.0748015	8.0043e-06
0.077681	8.28787e-06
0.0804143	8.56399e-06
0.0832941	8.85427e-06
0.0861785	9.14844e-06
0.0890576	9.43832e-06
0.0919418	9.72096e-06
0.0946822	9.99606e-06
0.0975653	1.02745e-05
0.100447	1.05642e-05
0.103331	1.08534e-05
0.106168	1.11423e-05
0.294496	2.93003e-05
0.0461727	5.10872e-06
0.0489541	5.37417e-06
0.0518498	5.68104e-06
0.054737	5.97261e-06
0.0576232	6.26822e-06
0.0605029	6.56488e-06
0.063266	6.835e-06
0.0661486	7.12525e-06
0.0690375	7.42474e-06
0.0719115	7.71424e-06
0.0747989	8.0006e-06
0.0776806	8.29145e-06
0.0804146	8.56621e-06
0.0832957	8.84946e-06
0.0861784	9.14568e-06
0.0890579	9.4366e-06
0.0919438	9.71766e-06
0.0946847	9.99859e-06
0.0975647	1.02812e-05
0.100447	1.05653e-05
0.103331	1.08506e-05
0.106206	1.11374e-05
0.108905	1.14086e-05
0.294496	2.93082e-05
0.0432853	4.81442e-06
0.0462251	5.10399e-06
0.0489713	5.3932e-06
0.0518585	5.68436e-06
0.0547397	5.96963e-06
0.0576258	6.27131e-06
0.0605042	6.5613e-06
0.0632678	6.83585e-06
0.066152	7.13276e-06
0.0690392	7.42362e-06
0.0719089	7.70387e-06
0.0748025	8.00086e-06
0.0776827	8.29706e-06
0.0804119	8.56918e-06
0.0832965	8.86076e-06
0.0861777	9.14733e-06
0.0890573	9.4332e-06
0.0919433	9.72608e-06
0.0946816	9.9988e-06
0.0975647	1.02821e-05
0.100446	1.05715e-05
0.103333	1.08569e-05
0.10621	1.11424e-05
0.108941	1.14142e-05
0.111783	1.16941e-05
0.294494	2.93156e-05
0.0404056	4.51446e-06
0.043338	4.81145e-06
0.0462416	5.10063e-06
0.0489747	5.38763e-06
0.0518586	5.68593e-06
0.0547405	5.97532e-06
0.0576238	6.27397e-06
0.060507	6.56612e-06
0.0632674	6.84234e-06
0.0661513	7.13623e-06
0.0690364	7.42859e-06
0.0719107	7.71326e-06
0.0748026	8.00786e-06
0.0776823	8.29724e-06
0.0804143	8.56713e-06
0.083296	8.85922e-06
0.0861802	9.15113e-06
0.0890579	9.43124e-06
0.0919428	9.72538e-06
0.0946829	9.99937e-06
0.0975652	1.02777e-05
0.100447	1.0571e-05
0.103331	1.08614e-05
0.106208	1.11381e-05
0.108942	1.14155e-05
0.111822	1.17111e-05
0.114666	1.19884e-05
0.294494	2.93168e-05
0.0375237	4.21431e-06
0.0404571	4.50371e-06
0.0433538	4.79934e-06
0.0462442	5.10781e-06
0.0489756	5.38637e-06
0.0518574	5.68273e-06
0.0547416	5.97791e-06
0.0576244	6.26811e-06
0.0605046	6.55961e-06
0.0632697	6.84632e-06
0.0661517	7.13569e-06
0.0690368	7.42909e-06
0.0719117	7.7144e-06
0.0748035	8.00121e-06
0.0776805	8.29123e-06
0.0804133	8.57393e-06
0.0832973	8.85837e-06
0.0861782	9.14299e-06
0.0890599	9.43798e-06
0.0919436	9.72987e-06
0.0946844	9.99881e-06
0.0975653	1.02914e-05
0.100447	1.05681e-05
0.10333	1.0851e-05
0.10621	1.11487e-05
0.108943	1.14192e-05
0.11182	1.16986e-05
0.114703	1.19854e-05
0.117544	1.22693e-05
0.294494	2.93166e-05
0.034649	3.90792e-06
0.0375784	4.20751e-06
0.0404735	4.5048e-06
0.0433567	4.80323e-06
0.0462452	5.11193e-06
0.0489764	5.38776e-06
0.0518586	5.67653e-06
0.0547429	5.97219e-06
0.0576269	6.26524e-06
0.060506	6.55824e-06
0.0632692	6.84311e-06
0.0661535	7.13455e-06
0.0690377	7.42219e-06
0.0719125	7.70928e-06
0.0748041	8.00082e-06
0.0776828	8.29166e-06
0.080413	8.57322e-06
0.0832971	8.85582e-06
0.0861789	9.14165e-06
0.0890591	9.4384e-06
0.0919436	9.72541e-06
0.0946826	9.99617e-06
0.0975654	1.02869e-05
0.100446	1.05736e-05
0.103331	1.08564e-05
0.10621	1.1148e-05
0.108942	1.14173e-05
0.111821	1.16992e-05
0.114702	1.19924e-05
0.117582	1.2275e-05
0.120428	1.25557e-05
0.294492	2.93164e-05
0.0319137	3.62794e-06
0.0346993	3.90397e-06
0.0375918	4.20452e-06
0.0404777	4.50979e-06
0.0433581	4.79926e-06
0.0462455	5.10334e-06
0.048977	5.38261e-06
0.0518605	5.67775e-06
0.0547423	5.97415e-06
0.057625	6.27749e-06
0.0605099	6.555e-06
0.0632698	6.83672e-06
0.0661503	7.13674e-06
0.0690358	7.42467e-06
0.0719128	7.71406e-06
0.0748021	8.00559e-06
0.0776805	8.28834e-06
0.0804124	8.56329e-06
0.0832954	8.85805e-06
0.0861805	9.14767e-06
0.0890576	9.43426e-06
0.091943	9.72772e-06
0.0946831	9.9956e-06
0.0975666	1.02855e-05
0.100447	1.05765e-05
0.103331	1.08542e-05
0.106209	1.11413e-05
0.108942	1.14142e-05
0.111821	1.16981e-05
0.114704	1.19859e-05
0.117581	1.22793e-05
0.120468	1.2555e-05
0.123187	1.28207e-05
0.294493	2.93171e-05
0.0290291	3.32097e-06
0.031967	3.61639e-06
0.0347133	3.90603e-06
0.0375949	4.21471e-06
0.0404778	4.50515e-06
0.0433596	4.80032e-06
0.0462476	5.10686e-06
0.0489767	5.38818e-06
0.0518596	5.6804e-06
0.0547436	5.97431e-06
0.0576265	6.2693e-06
0.0605088	6.56258e-06
0.0632694	6.843e-06
0.066152	7.13357e-06
0.0690387	7.42991e-06
0.0719126	7.72002e-06
0.0748024	8.00207e-06
0.0776816	8.29465e-06
0.0804147	8.57316e-06
0.0832964	8.86086e-06
0.086181	9.15037e-06
0.0890586	9.4382e-06
0.091946	9.72904e-06
0.0946837	1.00009e-05
0.0975655	1.02857e-05
0.100448	1.05704e-05
0.103332	1.08504e-05
0.10621	1.11486e-05
0.10894	1.14202e-05
0.111822	1.17003e-05
0.114704	1.19879e-05
0.117585	1.22753e-05
0.120469	1.25509e-05
0.123235	1.28258e-05
0.126066	1.31038e-05
0.294493	2.93236e-05
0.0261403	3.01037e-06
0.0290783	3.31313e-06
0.0319821	3.61998e-06
0.0347169	3.90424e-06
0.0375975	4.21054e-06
0.0404808	4.50771e-06
0.0433606	4.80124e-06
0.0462473	5.10988e-06
0.0489791	5.38938e-06
0.0518591	5.68114e-06
0.0547441	5.98058e-06
0.0576254	6.27634e-06
0.0605095	6.55883e-06
0.0632709	6.84398e-06
0.0661537	7.1307e-06
0.0690385	7.42821e-06
0.0719132	7.7142e-06
0.0748032	8.00202e-06
0.0776831	8.29366e-06
0.0804125	8.57346e-06
0.0832966	8.86126e-06
0.0861802	9.14556e-06
0.0890586	9.44127e-06
0.0919445	9.7324e-06
0.094683	1.00036e-05
0.0975644	1.02979e-05
0.100447	1.05783e-05
0.103332	1.08539e-05
0.106209	1.11488e-05
0.108943	1.14233e-05
0.11182	1.17034e-05
0.114704	1.19923e-05
0.11758	1.22772e-05
0.120467	1.25532e-05
0.123234	1.28238e-05
0.126115	1.31061e-05
0.128941	1.33912e-05
0.294492	2.93284e-05
0.0232657	2.70707e-06
0.0261907	3.00846e-06
0.0290935	3.31034e-06
0.0319851	3.61607e-06
0.0347207	3.9113e-06
0.0375977	4.2123e-06
0.0404804	4.51247e-06
0.0433604	4.81104e-06
0.0462471	5.10318e-06
0.0489778	5.39209e-06
0.0518621	5.68646e-06
0.0547424	5.97664e-06
0.0576275	6.27157e-06
0.0605085	6.5693e-06
0.0632695	6.83807e-06
0.0661519	7.13108e-06
0.0690384	7.43171e-06
0.0719129	7.71514e-06
0.0748047	8.00314e-06
0.0776822	8.30135e-06
0.0804146	8.5717e-06
0.0832956	8.85736e-06
0.0861804	9.15521e-06
0.0890605	9.43535e-06
0.0919439	9.73021e-06
0.0946837	1.00028e-05
0.0975634	1.02859e-05
0.100449	1.05735e-05
0.10333	1.08673e-05
0.106211	1.11534e-05
0.108943	1.14139e-05
0.111821	1.17121e-05
0.114703	1.19843e-05
0.117582	1.22783e-05
0.120468	1.25622e-05
0.123235	1.28339e-05
0.126114	1.31159e-05
0.128994	1.34055e-05
0.131826	1.36719e-05
0.294489	2.93356e-05
0.0203822	2.39546e-06
0.0233158	2.70362e-06
0.0262081	2.99942e-06
0.029098	3.31452e-06
0.0319871	3.62817e-06
0.0347203	3.90198e-06
0.0375984	4.19838e-06
0.0404794	4.51028e-06
0.0433602	4.80729e-06
0.0462477	5.09987e-06
0.0489781	5.38494e-06
0.0518624	5.68481e-06
0.054744	5.97338e-06
0.0576266	6.27325e-06
0.0605093	6.56002e-06
0.0632699	6.83395e-06
0.0661538	7.12895e-06
0.069038	7.42443e-06
0.0719128	7.70742e-06
0.0748028	8.00898e-06
0.0776815	8.29583e-06
0.0804143	8.56689e-06
0.0832975	8.86159e-06
0.0861791	9.15592e-06
0.0890586	9.44224e-06
0.0919453	9.72257e-06
0.0946836	1.00031e-05
0.0975663	1.02783e-05
0.100448	1.05723e-05
0.103331	1.08636e-05
0.106209	1.11442e-05
0.108943	1.14171e-05
0.111821	1.17103e-05
0.114704	1.19884e-05
0.117584	1.22825e-05
0.120468	1.25694e-05
0.123235	1.28232e-05
0.126112	1.31177e-05
0.12899	1.34037e-05
0.131875	1.36668e-05
0.134707	1.39605e-05
0.294492	2.9343e-05
0.0176494	2.09921e-06
0.0204298	2.39283e-06
0.0233311	2.70025e-06
0.0262121	3.00539e-06
0.0290996	3.31115e-06
0.0319877	3.61691e-06
0.0347211	3.90456e-06
0.0375999	4.19802e-06
0.0404816	4.49383e-06
0.0433631	4.80115e-06
0.0462488	5.10805e-06
0.04898	5.37768e-06
0.0518621	5.67386e-06
0.0547438	5.97675e-06
0.0576281	6.27303e-06
0.0605085	6.56615e-06
0.0632693	6.84858e-06
0.0661542	7.12884e-06
0.0690384	7.42762e-06
0.0719142	7.71576e-06
0.074802	8.00453e-06
0.077686	8.29877e-06
0.0804137	8.57626e-06
0.0832974	8.85438e-06
0.0861798	9.1465e-06
0.0890597	9.43567e-06
0.0919431	9.72759e-06
0.0946836	9.99832e-06
0.0975666	1.02896e-05
0.100449	1.05714e-05
0.103332	1.08622e-05
0.106211	1.11465e-05
0.108944	1.14143e-05
0.111821	1.17101e-05
0.114702	1.19893e-05
0.117583	1.22765e-05
0.120467	1.25479e-05
0.123235	1.28302e-05
0.126113	1.31077e-05
0.128992	1.3401e-05
0.131874	1.36892e-05
0.134754	1.39495e-05
0.137442	1.42245e-05
0.29449	2.93384e-05
0.0147681	1.78294e-06
0.0176958	2.09194e-06
0.020446	2.38536e-06
0.0233334	2.69769e-06
0.0262132	3.00905e-06
0.0291031	3.3157e-06
0.0319889	3.61521e-06
0.0347228	3.90194e-06
0.0375998	4.20099e-06
0.0404807	4.50578e-06
0.0433628	4.80635e-06
0.0462491	5.10468e-06
0.04898	5.37357e-06
0.051862	5.68088e-06
0.0547446	5.97242e-06
0.0576292	6.27278e-06
0.0605092	6.56716e-06
0.0632715	6.83791e-06
0.0661533	7.13259e-06
0.0690394	7.4338e-06
0.0719125	7.70569e-06
0.0748029	8.00264e-06
0.0776847	8.29732e-06
0.0804143	8.57274e-06
0.0832984	8.86022e-06
0.0861795	9.15055e-06
0.0890594	9.43865e-06
0.0919456	9.72402e-06
0.0946833	1.00086e-05
0.0975657	1.02854e-05
0.100447	1.05699e-05
0.103333	1.086e-05
0.106211	1.11473e-05
0.108945	1.14181e-05
0.111822	1.17125e-05
0.114702	1.19954e-05
0.117583	1.22791e-05
0.120467	1.25477e-05
0.123236	1.28257e-05
0.126115	1.31022e-05
0.128992	1.34007e-05
0.131874	1.36877e-05
0.134753	1.39589e-05
0.137483	1.42322e-05
0.140327	1.4514e-05
0.294492	2.93431e-05
0.0118879	1.46483e-06
0.0148181	1.77401e-06
0.0177102	2.08967e-06
0.0204495	2.39369e-06
0.0233342	2.69417e-06
0.0262157	3.00337e-06
0.0290992	3.3068e-06
0.0319896	3.61268e-06
0.0347201	3.90556e-06
0.0376	4.20565e-06
0.0404816	4.50135e-06
0.0433612	4.80153e-06
0.0462479	5.10082e-06
0.0489796	5.38246e-06
0.0518624	5.67494e-06
0.0547455	5.9757e-06
0.0576293	6.2714e-06
0.0605111	6.56119e-06
0.0632718	6.84171e-06
0.0661533	7.12693e-06
0.0690384	7.42444e-06
0.0719095	7.7172e-06
0.0748039	8.0041e-06
0.077683	8.28712e-06
0.0804158	8.57078e-06
0.0832963	8.85787e-06
0.0861817	9.15028e-06
0.0890588	9.43804e-06
0.0919449	9.72436e-06
0.0946832	9.99831e-06
0.097566	1.02892e-05
0.100448	1.05737e-05
0.103334	1.08509e-05
0.10621	1.11509e-05
0.108943	1.14263e-05
0.111822	1.17048e-05
0.114702	1.19925e-05
0.117583	1.22722e-05
0.120468	1.25509e-05
0.123235	1.28348e-05
0.126115	1.31132e-05
0.128992	1.34011e-05
0.131872	1.36806e-05
0.134754	1.39626e-05
0.137482	1.4224e-05
0.140368	1.45049e-05
0.143205	1.47956e-05
0.294492	2.93422e-05
0.00900734	1.1358e-06
0.0119366	1.44394e-06
0.0148333	1.76996e-06
0.017713	2.08799e-06
0.0204505	2.38047e-06
0.0233376	2.69649e-06
0.0262144	2.9984e-06
0.0291024	3.30592e-06
0.0319894	3.61477e-06
0.0347214	3.90035e-06
0.0376026	4.19677e-06
0.0404815	4.50144e-06
0.0433618	4.79938e-06
0.046247	5.10148e-06
0.0489808	5.38425e-06
0.0518633	5.68537e-06
0.0547475	5.9671e-06
0.0576279	6.26829e-06
0.0605093	6.55637e-06
0.063272	6.8304e-06
0.0661543	7.12701e-06
0.0690388	7.42612e-06
0.0719132	7.7104e-06
0.0748045	8.00497e-06
0.0776821	8.2919e-06
0.0804153	8.56926e-06
0.0832975	8.86002e-06
0.0861823	9.14875e-06
0.0890588	9.43164e-06
0.0919455	9.72497e-06
0.0946854	1.00064e-05
0.0975676	1.0282e-05
0.10045	1.0581e-05
0.103331	1.08611e-05
0.10621	1.11417e-05
0.108945	1.14236e-05
0.11182	1.17116e-05
0.114704	1.19876e-05
0.117581	1.22811e-05
0.120469	1.25734e-05
0.123238	1.2833e-05
0.126114	1.31124e-05
0.128992	1.33995e-05
0.131876	1.36688e-05
0.134753	1.39666e-05
0.137483	1.42464e-05
0.140369	1.45149e-05
0.143245	1.48011e-05
0.14609	1.5075e-05
0.294492	2.93468e-05
0.00612691	8.09689e-07
0.009054	1.12846e-06
0.0119521	1.44451e-06
0.0148367	1.77331e-06
0.0177153	2.08938e-06
0.0204505	2.38424e-06
0.023336	2.70027e-06
0.026215	2.99861e-06
0.0291016	3.30842e-06
0.0319902	3.6179e-06
0.034723	3.90213e-06
0.0376008	4.20145e-06
0.0404827	4.50259e-06
0.043362	4.8026e-06
0.0462509	5.10098e-06
0.0489803	5.3907e-06
0.0518633	5.6856e-06
0.0547458	5.97031e-06
0.0576284	6.26828e-06
0.0605113	6.5611e-06
0.0632697	6.8361e-06
0.0661532	7.13479e-06
0.0690385	7.4344e-06
0.0719124	7.71442e-06
0.074805	8.0067e-06
0.0776852	8.3022e-06
0.0804148	8.57156e-06
0.0832979	8.86525e-06
0.0861795	9.15008e-06
0.0890611	9.43405e-06
0.0919461	9.73057e-06
0.0946865	1.00053e-05
0.0975647	1.02873e-05
0.100448	1.05833e-05
0.103332	1.08689e-05
0.106209	1.11559e-05
0.108942	1.14185e-05
0.111823	1.17071e-05
0.114703	1.19845e-05
0.117583	1.22837e-05
0.120467	1.25657e-05
0.123234	1.28317e-05
0.126115	1.31033e-05
0.128993	1.33967e-05
0.131876	1.36874e-05
0.134754	1.39722e-05
0.137482	1.4246e-05
0.140365	1.45212e-05
0.143244	1.48041e-05
0.146129	1.50764e-05
0.148966	1.53654e-05
0.294488	2.9347e-05
0.00338323	4.81104e-07
0.00616861	7.88082e-07
0.00906762	1.11897e-06
0.011957	1.45621e-06
0.0148374	1.76027e-06
0.0177159	2.0818e-06
0.0204525	2.38166e-06
0.0233386	2.69267e-06
0.026216	2.99905e-06
0.0291016	3.30982e-06
0.0319879	3.60326e-06
0.0347231	3.89753e-06
0.0376021	4.196e-06
0.0404848	4.49493e-06
0.0433619	4.80346e-06
0.0462498	5.09993e-06
0.0489795	5.37758e-06
0.0518604	5.67064e-06
0.0547442	5.97469e-06
0.0576301	6.26736e-06
0.0605117	6.55614e-06
0.0632706	6.83618e-06
0.0661541	7.12984e-06
0.0690384	7.42507e-06
0.0719128	7.718e-06
0.0748038	8.00582e-06
0.0776841	8.30052e-06
0.0804144	8.57451e-06
0.0832963	8.85933e-06
0.0861814	9.14776e-06
0.0890602	9.44079e-06
0.0919467	9.73267e-06
0.0946859	1.00032e-05
0.0975651	1.03002e-05
0.100447	1.05739e-05
0.103332	1.08595e-05
0.106209	1.11518e-05
0.108944	1.14269e-05
0.111822	1.17111e-05
0.114703	1.1999e-05
0.117583	1.22856e-05
0.120467	1.25584e-05
0.123235	1.28288e-05
0.126112	1.31143e-05
0.128994	1.33943e-05
0.131875	1.36901e-05
0.134753	1.39843e-05
0.137482	1.42369e-05
0.140369	1.4523e-05
0.143245	1.47961e-05
0.146129	1.50807e-05
0.149007	1.53863e-05
0.151701	1.56323e-05
0.29449	2.9352e-05
0.000506127	1.01261e-07
0.00343591	4.58547e-07
0.00618414	7.87217e-07
0.00907193	1.12282e-06
0.0119563	1.44943e-06
0.0148395	1.76227e-06
0.0177167	2.08021e-06
0.0204526	2.38438e-06
0.0233372	2.69299e-06
0.0262173	3.00653e-06
0.0291056	3.30343e-06
0.0319919	3.60647e-06
0.034725	3.90458e-06
0.0376037	4.20382e-06
0.0404838	4.50062e-06
0.0433607	4.79963e-06
0.0462508	5.10187e-06
0.0489788	5.37652e-06
0.0518628	5.68075e-06
0.0547464	5.98008e-06
0.0576311	6.2719e-06
0.0605112	6.56664e-06
0.0632705	6.84099e-06
0.0661549	7.12877e-06
0.0690384	7.43403e-06
0.071914	7.71896e-06
0.0748042	8.00099e-06
0.0776849	8.29949e-06
0.0804141	8.57182e-06
0.0832954	8.86158e-06
0.0861817	9.14474e-06
0.08906	9.44104e-06
0.0919492	9.73389e-06
0.0946852	1.00064e-05
0.0975641	1.02959e-05
0.100447	1.05765e-05
0.103334	1.08606e-05
0.10621	1.11571e-05
0.108945	1.14218e-05
0.111823	1.17074e-05
0.114704	1.2002e-05
0.117585	1.229e-05
0.120468	1.25578e-05
0.123236	1.28254e-05
0.126114	1.31111e-05
0.128994	1.33954e-05
0.131874	1.36992e-05
0.134754	1.39838e-05
0.137482	1.42317e-05
0.140367	1.45151e-05
0.143245	1.48053e-05
0.14613	1.50917e-05
0.149009	1.538e-05
0.15174	1.56402e-05
0.154588	1.59228e-05
0.294491	2.9354e-05
-0.00238891	-2.80719e-07
0.0005632	7.3067e-08
0.00345493	4.58583e-07
0.00618923	7.82998e-07
0.00907497	1.11491e-06
0.0119554	1.44534e-06
0.0148384	1.76953e-06
0.0177167	2.08095e-06
0.0204534	2.37715e-06
0.0233396	2.69496e-06
0.0262163	2.99534e-06
0.0291034	3.31371e-06
0.0319914	3.6121e-06
0.0347239	3.89446e-06
0.0376014	4.19934e-06
0.0404835	4.50925e-06
0.0433645	4.80406e-06
0.0462496	5.10223e-06
0.0489794	5.38035e-06
0.0518631	5.67543e-06
0.0547462	5.9734e-06
0.0576309	6.27639e-06
0.0605098	6.56498e-06
0.0632703	6.83159e-06
0.0661539	7.12978e-06
0.0690408	7.42839e-06
0.0719133	7.71642e-06
0.0748047	8.00898e-06
0.0776838	8.29595e-06
0.0804154	8.57242e-06
0.0832973	8.86609e-06
0.086179	9.15939e-06
0.0890595	9.44509e-06
0.0919467	9.72579e-06
0.0946853	1.00079e-05
0.0975667	1.02861e-05
0.100448	1.05747e-05
0.103333	1.08722e-05
0.106211	1.11571e-05
0.108944	1.14251e-05
0.111823	1.17093e-05
0.114704	1.19834e-05
0.117583	1.22812e-05
0.120468	1.25703e-05
0.123235	1.28432e-05
0.126113	1.31202e-05
0.128994	1.33922e-05
0.131874	1.36806e-05
0.134754	1.39628e-05
0.137482	1.42454e-05
0.140367	1.45306e-05
0.143244	1.48024e-05
0.146129	1.50844e-05
0.149005	1.53667e-05
0.151739	1.56518e-05
0.15463	1.59185e-05
0.157472	1.62005e-05
0.294491	2.93557e-05
-0.00526777	-6.54187e-07
-0.00233728	-3.12765e-07
0.000580574	5.42266e-08
0.00345868	4.44737e-07
0.00618969	7.77002e-07
0.00907249	1.10636e-06
0.0119566	1.44933e-06
0.014841	1.76718e-06
0.017719	2.08046e-06
0.0204548	2.37472e-06
0.0233378	2.69073e-06
0.0262174	2.99352e-06
0.0291021	3.30845e-06
0.0319928	3.61228e-06
0.0347232	3.89522e-06
0.0376024	4.19945e-06
0.0404834	4.49767e-06
0.0433653	4.79887e-06
0.0462517	5.10457e-06
0.0489804	5.38756e-06
0.0518623	5.67894e-06
0.0547451	5.97242e-06
0.0576285	6.27528e-06
0.0605117	6.56233e-06
0.0632723	6.83842e-06
0.0661563	7.13715e-06
0.069041	7.42255e-06
0.071915	7.70703e-06
0.0748048	8.01251e-06
0.0776817	8.29526e-06
0.0804166	8.56944e-06
0.0832974	8.86461e-06
0.0861837	9.15366e-06
0.0890626	9.445e-06
0.0919441	9.73963e-06
0.0946843	1.00033e-05
0.0975677	1.02893e-05
0.10045	1.05852e-05
0.103334	1.08653e-05
0.106209	1.11498e-05
0.108941	1.14314e-05
0.111824	1.17221e-05
0.114704	1.19902e-05
0.117585	1.22831e-05
0.120469	1.25618e-05
0.123236	1.28301e-05
0.126113	1.31211e-05
0.128992	1.34198e-05
0.131874	1.36844e-05
0.134754	1.39557e-05
0.137482	1.42357e-05
0.140367	1.45064e-05
0.143244	1.48107e-05
0.146131	1.51073e-05
0.149008	1.53618e-05
0.15174	1.56209e-05
0.154629	1.59189e-05
0.157514	1.62031e-05
0.160351	1.64815e-05
0.29449	2.93618e-05
-0.00814914	-1.00665e-06
-0.00521607	-6.90754e-07
-0.00232065	-3.3346e-07
0.000584868	3.75756e-08
0.00346249	4.26284e-07
0.0061898	7.65797e-07
0.00907637	1.1089e-06
0.0119592	1.42936e-06
0.0148414	1.74887e-06
0.0177176	2.08265e-06
0.0204523	2.37217e-06
0.0233384	2.68848e-06
0.0262166	2.99527e-06
0.0291019	3.29921e-06
0.0319931	3.6059e-06
0.0347247	3.90207e-06
0.037601	4.20281e-06
0.040484	4.49104e-06
0.0433647	4.79989e-06
0.0462524	5.10155e-06
0.0489805	5.38177e-06
0.051863	5.67867e-06
0.0547463	5.97384e-06
0.0576281	6.26463e-06
0.0605101	6.5538e-06
0.0632718	6.84354e-06
0.0661561	7.12947e-06
0.0690398	7.42496e-06
0.0719133	7.71259e-06
0.0748045	7.99888e-06
0.0776845	8.29132e-06
0.0804152	8.57386e-06
0.0832983	8.86964e-06
0.0861815	9.14847e-06
0.0890618	9.44292e-06
0.0919454	9.73217e-06
0.0946844	1.00054e-05
0.0975674	1.02989e-05
0.100448	1.05766e-05
0.103333	1.08588e-05
0.106209	1.11551e-05
0.108943	1.14302e-05
0.111821	1.17076e-05
0.114704	1.19978e-05
0.117583	1.22877e-05
0.120469	1.25647e-05
0.123235	1.28319e-05
0.126114	1.31158e-05
0.128993	1.33891e-05
0.131875	1.36944e-05
0.134754	1.39949e-05
0.13748	1.42399e-05
0.140367	1.45269e-05
0.143244	1.48042e-05
0.146128	1.51014e-05
0.149007	1.538e-05
0.151739	1.56466e-05
0.154631	1.59273e-05
0.157514	1.62041e-05
0.16039	1.64895e-05
0.163231	1.67564e-05
0.294489	2.93601e-05
-0.0108888	-1.33992e-06
-0.00809913	-1.03436e-06
-0.00520383	-6.99433e-07
-0.00231646	-3.53885e-07
0.000586486	2.5334e-08
0.00346069	4.07993e-07
0.00618975	7.53505e-07
0.00907768	1.08947e-06
0.0119584	1.42554e-06
0.0148396	1.7531e-06
0.0177159	2.07675e-06
0.0204544	2.37501e-06
0.0233391	2.68556e-06
0.0262163	2.99212e-06
0.0291037	3.29941e-06
0.0319905	3.60364e-06
0.0347226	3.90507e-06
0.0376022	4.19675e-06
0.0404846	4.49188e-06
0.0433628	4.7979e-06
0.0462518	5.10018e-06
0.048982	5.37498e-06
0.0518629	5.67998e-06
0.0547463	5.97298e-06
0.0576287	6.26399e-06
0.0605103	6.55979e-06
0.0632708	6.84632e-06
0.0661543	7.12924e-06
0.0690401	7.4305e-06
0.071912	7.71433e-06
0.0748046	8.00071e-06
0.0776826	8.29343e-06
0.0804147	8.57601e-06
0.0832963	8.86199e-06
0.0861801	9.15304e-06
0.0890595	9.43968e-06
0.0919457	9.72497e-06
0.0946832	1.00064e-05
0.0975647	1.02964e-05
0.100447	1.05751e-05
0.103333	1.08719e-05
0.106209	1.11595e-05
0.108943	1.1417e-05
0.111822	1.17e-05
0.114705	1.2e-05
0.117583	1.2299e-05
0.120468	1.25701e-05
0.123235	1.28319e-05
0.126113	1.31085e-05
0.128991	1.33919e-05
0.131875	1.36914e-05
0.134754	1.39939e-05
0.137481	1.42413e-05
0.140369	1.45339e-05
0.143245	1.48108e-05
0.146129	1.50819e-05
0.149007	1.53817e-05
0.151738	1.5648e-05
0.15463	1.59168e-05
0.157514	1.62208e-05
0.16039	1.64978e-05
0.163272	1.67761e-05
0.165968	1.70273e-05
0.294489	2.93677e-05
-0.0137677	-1.67819e-06
-0.0108399	-1.3702e-06
-0.00808399	-1.05242e-06
-0.00519801	-7.20092e-07
-0.00231594	-3.70021e-07
0.000588361	1.23557e-08
0.00346367	3.94744e-07
0.00619069	7.29755e-07
0.00907561	1.08857e-06
0.0119598	1.43343e-06
0.0148386	1.75302e-06
0.0177195	2.07072e-06
0.0204568	2.37215e-06
0.0233406	2.67974e-06
0.0262201	2.99019e-06
0.0291036	3.30717e-06
0.0319925	3.61177e-06
0.0347233	3.89464e-06
0.037604	4.19636e-06
0.0404867	4.49913e-06
0.0433651	4.79717e-06
0.0462503	5.10449e-06
0.0489812	5.38367e-06
0.0518646	5.6707e-06
0.0547456	5.97886e-06
0.0576313	6.27115e-06
0.0605114	6.5604e-06
0.0632729	6.83728e-06
0.066155	7.13697e-06
0.0690401	7.42122e-06
0.0719136	7.71308e-06
0.0748032	8.01158e-06
0.0776841	8.29884e-06
0.0804147	8.57094e-06
0.083297	8.86342e-06
0.0861803	9.15288e-06
0.0890621	9.4476e-06
0.0919441	9.73455e-06
0.0946851	1.00044e-05
0.0975637	1.02914e-05
0.100448	1.05843e-05
0.103331	1.08741e-05
0.106211	1.11537e-05
0.108941	1.1431e-05
0.111822	1.17158e-05
0.114704	1.19873e-05
0.117582	1.22874e-05
0.120469	1.25708e-05
0.123236	1.28384e-05
0.126112	1.31315e-05
0.128994	1.34159e-05
0.131873	1.36808e-05
0.134754	1.39655e-05
0.137481	1.42466e-05
0.140368	1.45107e-05
0.143246	1.48183e-05
0.146131	1.51112e-05
0.149007	1.53716e-05
0.15174	1.56336e-05
0.154628	1.59268e-05
0.157514	1.62214e-05
0.160392	1.64997e-05
0.163273	1.67713e-05
0.166008	1.70353e-05
0.168856	1.73183e-05
0.294487	2.93704e-05
-0.016648	-2.01143e-06
-0.0137146	-1.69728e-06
-0.0108215	-1.38131e-06
-0.0080791	-1.05881e-06
-0.00519437	-7.34501e-07
-0.00231672	-3.86074e-07
0.000590322	-1.05448e-08
0.00346284	3.86755e-07
0.00619198	7.16181e-07
0.00907739	1.07351e-06
0.0119587	1.41635e-06
0.0148414	1.74288e-06
0.0177189	2.0661e-06
0.0204531	2.37323e-06
0.0233392	2.68113e-06
0.0262186	2.98831e-06
0.0291053	3.29559e-06
0.0319928	3.60274e-06
0.0347235	3.8912e-06
0.0376037	4.198e-06
0.0404847	4.49726e-06
0.0433658	4.79242e-06
0.0462511	5.10534e-06
0.0489815	5.38515e-06
0.0518636	5.67635e-06
0.0547466	5.97026e-06
0.0576295	6.27127e-06
0.0605106	6.55815e-06
0.0632721	6.84045e-06
0.066154	7.13578e-06
0.0690396	7.42583e-06
0.0719142	7.71111e-06
0.0748038	8.01148e-06
0.0776839	8.30336e-06
0.0804169	8.57077e-06
0.0832981	8.86483e-06
0.0861826	9.15476e-06
0.0890597	9.43916e-06
0.0919476	9.73035e-06
0.094684	1.00137e-05
0.0975669	1.02889e-05
0.100447	1.0587e-05
0.103331	1.08726e-05
0.106212	1.11474e-05
0.108943	1.14292e-05
0.111822	1.17121e-05
0.114703	1.19992e-05
0.117584	1.22936e-05
0.12047	1.25876e-05
0.123236	1.2827e-05
0.126114	1.31091e-05
0.128992	1.34016e-05
0.131875	1.36883e-05
0.134755	1.39846e-05
0.137481	1.4261e-05
0.140368	1.45176e-05
0.143245	1.48118e-05
0.146131	1.5082e-05
0.149006	1.53698e-05
0.15174	1.56529e-05
0.154632	1.59419e-05
0.157515	1.62131e-05
0.160391	1.64827e-05
0.163272	1.675e-05
0.166007	1.70285e-05
0.168898	1.73135e-05
0.171731	1.75856e-05
0.294487	2.93679e-05
-0.0195317	-2.32841e-06
-0.0165951	-2.03712e-06
-0.0136963	-1.71189e-06
-0.0108169	-1.39515e-06
-0.0080758	-1.07512e-06
-0.00519514	-7.37692e-07
-0.00231272	-3.85821e-07
0.000589371	-2.04724e-08
0.0034632	3.73203e-07
0.00619314	7.20047e-07
0.00907829	1.06116e-06
0.0119589	1.40325e-06
0.0148437	1.73756e-06
0.0177181	2.05911e-06
0.0204538	2.36232e-06
0.0233397	2.68097e-06
0.0262208	2.99503e-06
0.029105	3.29818e-06
0.0319926	3.60411e-06
0.0347251	3.89409e-06
0.0376045	4.18949e-06
0.0404837	4.49436e-06
0.043365	4.80074e-06
0.0462505	5.0979e-06
0.0489797	5.38161e-06
0.0518641	5.67568e-06
0.0547471	5.96824e-06
0.0576302	6.27172e-06
0.0605137	6.56161e-06
0.0632729	6.83497e-06
0.0661553	7.12374e-06
0.0690406	7.43425e-06
0.0719147	7.71279e-06
0.074805	8.00927e-06
0.0776845	8.29743e-06
0.0804174	8.56793e-06
0.0832984	8.85928e-06
0.086183	9.15528e-06
0.0890619	9.44875e-06
0.0919472	9.73337e-06
0.0946848	1.00074e-05
0.0975663	1.02916e-05
0.100447	1.05825e-05
0.103334	1.08651e-05
0.10621	1.11614e-05
0.108945	1.14282e-05
0.111824	1.17218e-05
0.114706	1.19957e-05
0.117584	1.22825e-05
0.120469	1.25665e-05
0.123235	1.28452e-05
0.126115	1.31216e-05
0.128993	1.34142e-05
0.131874	1.36934e-05
0.134755	1.39596e-05
0.137482	1.42288e-05
0.140369	1.45261e-05
0.143245	1.48156e-05
0.146127	1.51007e-05
0.149004	1.53783e-05
0.15174	1.56323e-05
0.15463	1.59184e-05
0.157515	1.62051e-05
0.160391	1.64964e-05
0.163273	1.67637e-05
0.166008	1.70444e-05
0.168897	1.73267e-05
0.171772	1.7586e-05
0.174611	1.78761e-05
0.294487	2.93762e-05
-0.0224097	-2.66509e-06
-0.0194794	-2.3545e-06
-0.0165813	-2.04273e-06
-0.0136945	-1.73056e-06
-0.0108162	-1.4045e-06
-0.00807884	-1.09351e-06
-0.00519465	-7.53874e-07
-0.00231239	-4.00969e-07
0.00059015	-3.14427e-08
0.00346357	3.54463e-07
0.00619313	7.02336e-07
0.00907696	1.05735e-06
0.0119597	1.3946e-06
0.0148433	1.72866e-06
0.0177202	2.05091e-06
0.0204566	2.35395e-06
0.0233411	2.67512e-06
0.02622	2.99229e-06
0.0291052	3.29219e-06
0.0319918	3.59684e-06
0.0347238	3.89109e-06
0.0376009	4.18788e-06
0.0404842	4.49668e-06
0.043364	4.79437e-06
0.0462507	5.09489e-06
0.0489825	5.37353e-06
0.0518634	5.66956e-06
0.0547483	5.97107e-06
0.0576312	6.27153e-06
0.0605108	6.55638e-06
0.0632725	6.84091e-06
0.0661564	7.12275e-06
0.0690406	7.42649e-06
0.0719145	7.71889e-06
0.074805	8.00503e-06
0.0776838	8.29137e-06
0.0804157	8.58023e-06
0.0832978	8.86631e-06
0.086182	9.1492e-06
0.0890614	9.44063e-06
0.0919457	9.73208e-06
0.094685	1.00075e-05
0.0975653	1.02907e-05
0.100448	1.05759e-05
0.103332	1.08608e-05
0.106211	1.116e-05
0.108943	1.14292e-05
0.111821	1.17195e-05
0.114704	1.19967e-05
0.117583	1.22776e-05
0.120468	1.25634e-05
0.123235	1.28449e-05
0.126115	1.31321e-05
0.128993	1.34141e-05
0.131876	1.36824e-05
0.134754	1.39737e-05
0.13748	1.42451e-05
0.140369	1.45252e-05
0.143245	1.48341e-05
0.146132	1.50946e-05
0.149005	1.5364e-05
0.151742	1.56399e-05
0.154629	1.5929e-05
0.157517	1.62073e-05
0.16039	1.64992e-05
0.163271	1.67695e-05
0.166005	1.70266e-05
0.168896	1.7311e-05
0.171771	1.75829e-05
0.174651	1.78826e-05
0.177494	1.81575e-05
0.294485	2.93784e-05
-0.0252925	-2.98159e-06
-0.0223582	-2.68182e-06
-0.0194609	-2.37543e-06
-0.0165752	-2.05611e-06
-0.0136941	-1.72664e-06
-0.0108138	-1.4149e-06
-0.0080758	-1.10317e-06
-0.00519405	-7.65494e-07
-0.0023134	-4.15626e-07
0.000591624	-4.16381e-08
0.00346269	3.56404e-07
0.00619412	6.91111e-07
0.00907756	1.03528e-06
0.0119618	1.38433e-06
0.0148428	1.72138e-06
0.0177219	2.0453e-06
0.020456	2.36179e-06
0.0233403	2.67552e-06
0.0262193	2.97562e-06
0.0291035	3.2934e-06
0.0319931	3.59895e-06
0.0347244	3.89059e-06
0.0376038	4.19297e-06
0.0404824	4.4951e-06
0.0433654	4.79307e-06
0.0462505	5.09817e-06
0.0489815	5.38341e-06
0.0518659	5.67241e-06
0.0547453	5.9652e-06
0.0576309	6.27509e-06
0.0605135	6.56386e-06
0.0632735	6.84033e-06
0.0661564	7.13511e-06
0.0690415	7.42752e-06
0.0719142	7.70902e-06
0.0748052	8.00189e-06
0.077685	8.30492e-06
0.0804154	8.57518e-06
0.0832991	8.85709e-06
0.0861815	9.15075e-06
0.0890621	9.4452e-06
0.0919477	9.73374e-06
0.0946844	1.00197e-05
0.097566	1.02994e-05
0.100448	1.05766e-05
0.103334	1.0864e-05
0.106209	1.11574e-05
0.108944	1.14233e-05
0.111821	1.17161e-05
0.114703	1.20147e-05
0.117585	1.2292e-05
0.120467	1.25731e-05
0.123237	1.28272e-05
0.126113	1.31007e-05
0.128993	1.34048e-05
0.131874	1.37114e-05
0.134755	1.39735e-05
0.137482	1.42198e-05
0.140369	1.45342e-05
0.143245	1.48233e-05
0.146131	1.51109e-05
0.149006	1.53923e-05
0.15174	1.56364e-05
0.154629	1.59146e-05
0.157516	1.62e-05
0.160392	1.6514e-05
0.163273	1.67791e-05
0.166008	1.70408e-05
0.168896	1.73411e-05
0.171772	1.75892e-05
0.174651	1.78799e-05
0.177535	1.81736e-05
0.180373	1.84433e-05
0.294486	2.93791e-05
-0.028029	-3.28018e-06
-0.0252437	-3.00428e-06
-0.0223425	-2.68385e-06
-0.0194587	-2.37663e-06
-0.0165738	-2.06739e-06
-0.0136911	-1.7427e-06
-0.0108139	-1.41692e-06
-0.00807591	-1.11095e-06
-0.0051966	-7.7052e-07
-0.00231297	-4.23311e-07
0.000591557	-5.81175e-08
0.00346679	3.44942e-07
0.00619228	6.87146e-07
0.00907849	1.03054e-06
0.0119611	1.36932e-06
0.0148431	1.70636e-06
0.0177209	2.04173e-06
0.0204543	2.34336e-06
0.023339	2.66666e-06
0.026221	2.97558e-06
0.0291014	3.28395e-06
0.031993	3.60408e-06
0.0347263	3.89799e-06
0.0376042	4.19174e-06
0.0404859	4.49839e-06
0.0433654	4.7943e-06
0.0462511	5.09316e-06
0.0489825	5.37523e-06
0.0518637	5.68085e-06
0.0547466	5.97211e-06
0.0576313	6.2606e-06
0.0605109	6.56785e-06
0.0632708	6.84527e-06
0.0661539	7.13231e-06
0.0690403	7.42492e-06
0.0719146	7.71462e-06
0.0748025	8.00995e-06
0.0776851	8.30108e-06
0.0804156	8.57966e-06
0.0832995	8.86149e-06
0.0861816	9.1552e-06
0.0890615	9.45018e-06
0.0919444	9.72725e-06
0.094685	1.00046e-05
0.097566	1.02962e-05
0.10045	1.05865e-05
0.103333	1.08736e-05
0.10621	1.1154e-05
0.108944	1.14263e-05
0.111821	1.17058e-05
0.114703	1.20034e-05
0.117584	1.23016e-05
0.120468	1.25678e-05
0.123233	1.28383e-05
0.126112	1.31243e-05
0.128993	1.34102e-05
0.131874	1.37147e-05
0.134754	1.39909e-05
0.137481	1.42499e-05
0.140368	1.45237e-05
0.143244	1.48118e-05
0.146128	1.50954e-05
0.149006	1.53844e-05
0.151741	1.56688e-05
0.154628	1.59417e-05
0.157516	1.62222e-05
0.16039	1.64767e-05
0.163273	1.67687e-05
0.166009	1.70535e-05
0.168897	1.73318e-05
0.17177	1.76268e-05
0.174652	1.78704e-05
0.177535	1.81534e-05
0.180418	1.84392e-05
0.183106	1.87092e-05
0.294487	2.93817e-05
-0.0309105	-3.59561e-06
-0.0279696	-3.30352e-06
-0.025228	-3.01107e-06
-0.0223396	-2.69556e-06
-0.0194569	-2.38678e-06
-0.0165733	-2.07592e-06
-0.0136951	-1.75368e-06
-0.0108162	-1.43292e-06
-0.00807492	-1.11748e-06
-0.00519402	-7.76499e-07
-0.00231388	-4.31934e-07
0.000591824	-6.21316e-08
0.00346571	3.32601e-07
0.00619249	6.82416e-07
0.00907751	1.02472e-06
0.0119608	1.3803e-06
0.0148433	1.70415e-06
0.0177192	2.02783e-06
0.0204536	2.34601e-06
0.0233403	2.66548e-06
0.0262197	2.97288e-06
0.0291073	3.28669e-06
0.0319933	3.60375e-06
0.0347242	3.8924e-06
0.0376027	4.18734e-06
0.0404854	4.49769e-06
0.0433663	4.80002e-06
0.0462508	5.0902e-06
0.0489816	5.38315e-06
0.0518628	5.68088e-06
0.054746	5.97666e-06
0.0576303	6.27175e-06
0.0605106	6.56892e-06
0.0632714	6.8421e-06
0.0661551	7.1347e-06
0.0690429	7.42993e-06
0.0719159	7.71822e-06
0.0748055	7.99996e-06
0.0776835	8.29707e-06
0.0804162	8.579e-06
0.0832983	8.86225e-06
0.086181	9.16274e-06
0.0890582	9.45396e-06
0.0919449	9.73313e-06
0.0946834	1.00128e-05
0.0975677	1.0301e-05
0.100448	1.05844e-05
0.103332	1.08767e-05
0.10621	1.11659e-05
0.108941	1.14295e-05
0.11182	1.1714e-05
0.114703	1.20103e-05
0.117583	1.2293e-05
0.120468	1.25743e-05
0.123236	1.28413e-05
0.126112	1.31388e-05
0.128991	1.34106e-05
0.131875	1.36888e-05
0.134753	1.39808e-05
0.137482	1.42579e-05
0.140367	1.45549e-05
0.143245	1.48372e-05
0.146129	1.50872e-05
0.149005	1.53791e-05
0.15174	1.56859e-05
0.154628	1.59576e-05
0.157514	1.623e-05
0.160391	1.64918e-05
0.163271	1.67697e-05
0.166007	1.70487e-05
0.168897	1.73338e-05
0.171772	1.76338e-05
0.174654	1.78757e-05
0.177536	1.81639e-05
0.180416	1.84608e-05
0.183148	1.87133e-05
0.186016	1.89908e-05
0.294486	2.93897e-05
-0.033798	-3.91494e-06
-0.0308352	-3.6153e-06
-0.0279561	-3.30822e-06
-0.0252259	-3.02242e-06
-0.0223386	-2.7091e-06
-0.0194571	-2.39152e-06
-0.0165734	-2.08185e-06
-0.01369	-1.77342e-06
-0.0108141	-1.43644e-06
-0.00807546	-1.12337e-06
-0.00519457	-7.89354e-07
-0.00231365	-4.36178e-07
0.000588035	-7.02772e-08
0.00346354	3.18286e-07
0.006194	6.73952e-07
0.00907766	1.03012e-06
0.0119618	1.35842e-06
0.0148436	1.69621e-06
0.0177226	2.02817e-06
0.0204558	2.33333e-06
0.023339	2.65215e-06
0.0262206	2.97604e-06
0.029106	3.28399e-06
0.0319927	3.58839e-06
0.0347262	3.88831e-06
0.0376037	4.18927e-06
0.0404848	4.48882e-06
0.0433639	4.79019e-06
0.0462561	5.10008e-06
0.0489816	5.37241e-06
0.0518643	5.67465e-06
0.0547466	5.97552e-06
0.0576305	6.2669e-06
0.0605118	6.56067e-06
0.0632729	6.84062e-06
0.0661583	7.13228e-06
0.0690394	7.43733e-06
0.0719133	7.72438e-06
0.074804	8.01681e-06
0.0776839	8.29228e-06
0.0804161	8.57507e-06
0.0832976	8.8701e-06
0.0861808	9.16163e-06
0.0890596	9.45034e-06
0.0919469	9.7491e-06
0.0946852	1.00071e-05
0.0975663	1.02945e-05
0.100449	1.05889e-05
0.103331	1.08729e-05
0.106209	1.11642e-05
0.108942	1.14421e-05
0.111823	1.17372e-05
0.114703	1.20055e-05
0.117583	1.2295e-05
0.120469	1.25708e-05
0.123236	1.28485e-05
0.126112	1.31363e-05
0.128991	1.34327e-05
0.131873	1.36998e-05
0.134755	1.39669e-05
0.137479	1.42519e-05
0.140368	1.45501e-05
0.143244	1.48329e-05
0.14613	1.51135e-05
0.149007	1.53848e-05
0.151741	1.56431e-05
0.154628	1.59331e-05
0.157514	1.62183e-05
0.160389	1.65097e-05
0.163274	1.67792e-05
0.166006	1.70585e-05
0.168895	1.73295e-05
0.171771	1.7608e-05
0.174653	1.78759e-05
0.177535	1.81746e-05
0.180418	1.84671e-05
0.183147	1.87057e-05
0.18606	1.89936e-05
0.188891	1.92685e-05
0.294485	2.939e-05
-0.0366776	-4.21814e-06
-0.0337391	-3.92982e-06
-0.0308267	-3.62995e-06
-0.0279529	-3.31012e-06
-0.0252212	-3.02088e-06
-0.022336	-2.72065e-06
-0.0194577	-2.40781e-06
-0.0165718	-2.08188e-06
-0.0136916	-1.76793e-06
-0.0108122	-1.44187e-06
-0.00807451	-1.13555e-06
-0.00518883	-8.00748e-07
-0.00231163	-4.47899e-07
0.000588608	-6.72588e-08
0.00346461	3.27028e-07
0.00619384	6.58351e-07
0.00907795	1.0128e-06
0.0119616	1.36216e-06
0.0148432	1.68941e-06
0.017722	2.01925e-06
0.0204568	2.33418e-06
0.0233426	2.65085e-06
0.0262196	2.96306e-06
0.0291055	3.27485e-06
0.0319926	3.58091e-06
0.0347287	3.8755e-06
0.0376026	4.18985e-06
0.0404844	4.48664e-06
0.0433657	4.78476e-06
0.0462499	5.0958e-06
0.0489812	5.3764e-06
0.0518648	5.67249e-06
0.0547475	5.96799e-06
0.0576308	6.26448e-06
0.060511	6.55686e-06
0.0632727	6.84046e-06
0.0661552	7.1423e-06
0.0690419	7.43058e-06
0.0719117	7.71319e-06
0.0748041	8.00498e-06
0.0776837	8.30043e-06
0.0804146	8.57854e-06
0.0832989	8.86958e-06
0.0861819	9.16576e-06
0.0890603	9.44863e-06
0.0919456	9.72913e-06
0.0946841	1.00134e-05
0.0975676	1.03076e-05
0.100447	1.0589e-05
0.103333	1.08823e-05
0.106211	1.11735e-05
0.108944	1.14414e-05
0.111821	1.17319e-05
0.114704	1.1997e-05
0.117583	1.22914e-05
0.120467	1.25751e-05
0.123236	1.28746e-05
0.126111	1.31401e-05
0.128991	1.3413e-05
0.131876	1.36911e-05
0.134755	1.39761e-05
0.13748	1.42658e-05
0.140367	1.45344e-05
0.143244	1.48343e-05
0.14613	1.51017e-05
0.149007	1.53862e-05
0.15174	1.5655e-05
0.154628	1.5931e-05
0.157514	1.62061e-05
0.160391	1.65192e-05
0.163275	1.68049e-05
0.166008	1.70571e-05
0.168894	1.73337e-05
0.171773	1.76012e-05
0.174652	1.78837e-05
0.177536	1.81679e-05
0.180417	1.84708e-05
0.183148	1.87298e-05
0.186057	1.90026e-05
0.188935	1.92593e-05
0.191773	1.95611e-05
0.294485	2.93951e-05
-0.0395548	-4.52187e-06
-0.036613	-4.23293e-06
-0.0337245	-3.93256e-06
-0.0308244	-3.63084e-06
-0.0279501	-3.32574e-06
-0.0252192	-3.03305e-06
-0.0223387	-2.71919e-06
-0.0194576	-2.40423e-06
-0.0165724	-2.09315e-06
-0.0136913	-1.78071e-06
-0.0108124	-1.45105e-06
-0.00807637	-1.13463e-06
-0.00519313	-8.03054e-07
-0.00231307	-4.51595e-07
0.000591849	-7.87542e-08
0.00346733	3.05127e-07
0.00619268	6.70667e-07
0.00907865	1.01608e-06
0.0119623	1.35765e-06
0.0148438	1.68254e-06
0.0177219	2.01478e-06
0.0204575	2.32648e-06
0.0233386	2.64696e-06
0.0262201	2.96716e-06
0.029104	3.27926e-06
0.0319948	3.58226e-06
0.0347248	3.87203e-06
0.0376038	4.18638e-06
0.0404856	4.49495e-06
0.0433648	4.78653e-06
0.0462518	5.09533e-06
0.0489815	5.3826e-06
0.0518632	5.67426e-06
0.0547474	5.96773e-06
0.0576318	6.27205e-06
0.0605131	6.55471e-06
0.0632726	6.83339e-06
0.0661553	7.13578e-06
0.0690404	7.43101e-06
0.0719144	7.71187e-06
0.0748043	8.01389e-06
0.0776859	8.30772e-06
0.0804139	8.57368e-06
0.0832981	8.86484e-06
0.0861831	9.15149e-06
0.0890607	9.43887e-06
0.0919448	9.7375e-06
0.0946852	1.00277e-05
0.0975657	1.03e-05
0.100448	1.05869e-05
0.103333	1.08728e-05
0.10621	1.11574e-05
0.108944	1.14379e-05
0.111821	1.17284e-05
0.114704	1.20216e-05
0.117582	1.22968e-05
0.120468	1.25849e-05
0.123234	1.28469e-05
0.126111	1.31162e-05
0.128993	1.34073e-05
0.131874	1.3713e-05
0.134754	1.39984e-05
0.137482	1.42468e-05
0.140367	1.45339e-05
0.143245	1.48129e-05
0.146128	1.50984e-05
0.149004	1.53943e-05
0.151741	1.56755e-05
0.154628	1.5954e-05
0.157515	1.62046e-05
0.16039	1.65007e-05
0.163272	1.67843e-05
0.166005	1.70543e-05
0.168895	1.733e-05
0.17177	1.76214e-05
0.174651	1.78939e-05
0.177535	1.81672e-05
0.180417	1.84541e-05
0.183147	1.87162e-05
0.186061	1.89855e-05
0.188935	1.92946e-05
0.19183	1.95804e-05
0.194652	1.98412e-05
0.294483	2.94012e-05
-0.0422874	-4.81929e-06
-0.0394974	-4.54392e-06
-0.0365994	-4.23859e-06
-0.0337204	-3.93655e-06
-0.0308234	-3.64338e-06
-0.02795	-3.32685e-06
-0.0252217	-3.02954e-06
-0.0223366	-2.72628e-06
-0.019453	-2.41437e-06
-0.0165706	-2.09937e-06
-0.013691	-1.7836e-06
-0.0108138	-1.46388e-06
-0.00807362	-1.14011e-06
-0.00519477	-8.05182e-07
-0.00231255	-4.5845e-07
0.000592061	-8.06361e-08
0.00346766	3.10022e-07
0.00619338	6.48573e-07
0.00908027	9.98117e-07
0.0119628	1.34975e-06
0.014844	1.6794e-06
0.017721	2.01442e-06
0.0204597	2.3204e-06
0.0233405	2.63803e-06
0.0262203	2.95655e-06
0.0291047	3.27334e-06
0.0319926	3.58148e-06
0.0347223	3.87223e-06
0.0376029	4.17636e-06
0.0404867	4.48347e-06
0.0433655	4.78613e-06
0.0462519	5.09463e-06
0.0489808	5.37833e-06
0.0518654	5.67536e-06
0.0547484	5.9612e-06
0.0576299	6.27334e-06
0.0605122	6.55995e-06
0.0632728	6.83475e-06
0.0661542	7.13126e-06
0.0690403	7.43308e-06
0.0719133	7.71288e-06
0.0748045	8.01255e-06
0.0776859	8.30626e-06
0.0804184	8.57594e-06
0.0832973	8.86551e-06
0.0861816	9.16e-06
0.0890618	9.447e-06
0.0919481	9.73435e-06
0.0946859	1.00165e-05
0.0975645	1.03069e-05
0.100449	1.05983e-05
0.103332	1.08809e-05
0.106211	1.11612e-05
0.108942	1.14379e-05
0.11182	1.17057e-05
0.114703	1.20198e-05
0.117582	1.23036e-05
0.12047	1.25868e-05
0.123236	1.28369e-05
0.126113	1.31306e-05
0.128993	1.34186e-05
0.131874	1.37153e-05
0.134751	1.39972e-05
0.137479	1.42517e-05
0.14037	1.45496e-05
0.143245	1.48271e-05
0.146129	1.50982e-05
0.149006	1.53766e-05
0.151739	1.56622e-05
0.154627	1.59686e-05
0.157513	1.62392e-05
0.160392	1.65022e-05
0.163272	1.67805e-05
0.166005	1.70321e-05
0.168896	1.73118e-05
0.171771	1.76234e-05
0.174651	1.79072e-05
0.177537	1.81838e-05
0.180419	1.84416e-05
0.18315	1.87145e-05
0.186059	1.8997e-05
0.188934	1.92838e-05
0.191828	1.95804e-05
0.194697	1.98457e-05
0.197387	2.01025e-05
0.294483	2.93999e-05
-0.0451674	-5.1176e-06
-0.0422347	-4.83163e-06
-0.03948	-4.53592e-06
-0.0365971	-4.24082e-06
-0.0337182	-3.95422e-06
-0.0308224	-3.63717e-06
-0.0279501	-3.32539e-06
-0.0252199	-3.04686e-06
-0.0223355	-2.73519e-06
-0.019456	-2.41958e-06
-0.0165704	-2.10091e-06
-0.0136881	-1.78643e-06
-0.0108116	-1.46206e-06
-0.00807283	-1.15566e-06
-0.00519313	-8.20567e-07
-0.00231114	-4.62764e-07
0.000592968	-8.17365e-08
0.00346558	3.11802e-07
0.0061938	6.47051e-07
0.00908071	1.00133e-06
0.0119629	1.33431e-06
0.0148437	1.67391e-06
0.0177228	2.01208e-06
0.0204566	2.31666e-06
0.0233412	2.63779e-06
0.0262196	2.95562e-06
0.0291034	3.26887e-06
0.0319935	3.57911e-06
0.034726	3.86875e-06
0.0376041	4.18502e-06
0.0404858	4.48556e-06
0.0433646	4.78101e-06
0.0462509	5.09344e-06
0.0489813	5.37928e-06
0.051865	5.67091e-06
0.0547482	5.97156e-06
0.0576296	6.27497e-06
0.0605117	6.56346e-06
0.0632724	6.84039e-06
0.0661544	7.13534e-06
0.0690404	7.43772e-06
0.0719135	7.72096e-06
0.0748045	8.02113e-06
0.0776837	8.30705e-06
0.0804161	8.56795e-06
0.0832974	8.86094e-06
0.0861796	9.1617e-06
0.0890602	9.45015e-06
0.0919461	9.73575e-06
0.0946837	1.0018e-05
0.0975671	1.02993e-05
0.100449	1.05748e-05
0.103333	1.08676e-05
0.106209	1.11724e-05
0.108944	1.14423e-05
0.111823	1.17318e-05
0.114702	1.20185e-05
0.117583	1.22879e-05
0.120467	1.25608e-05
0.123235	1.28564e-05
0.126113	1.31358e-05
0.128993	1.34315e-05
0.131876	1.37143e-05
0.134753	1.39844e-05
0.137482	1.4245e-05
0.140369	1.45232e-05
0.143246	1.48472e-05
0.146128	1.51359e-05
0.149007	1.53944e-05
0.151738	1.56615e-05
0.154629	1.59215e-05
0.157514	1.62163e-05
0.160394	1.64972e-05
0.163273	1.68037e-05
0.166006	1.70563e-05
0.168897	1.7341e-05
0.17177	1.76147e-05
0.174651	1.78933e-05
0.177535	1.81675e-05
0.180417	1.84666e-05
0.183148	1.87357e-05
0.186059	1.90208e-05
0.188936	1.92853e-05
0.191829	1.95673e-05
0.194696	1.98379e-05
0.19743	2.01126e-05
0.200272	2.03828e-05
0.294484	2.94036e-05
-0.0480542	-5.4297e-06
-0.0451163	-5.13832e-06
-0.0422211	-4.83801e-06
-0.0394776	-4.54851e-06
-0.036595	-4.25373e-06
-0.0337161	-3.94762e-06
-0.0308231	-3.65247e-06
-0.0279488	-3.35248e-06
-0.0252197	-3.04581e-06
-0.0223372	-2.73882e-06
-0.0194529	-2.42774e-06
-0.0165718	-2.11181e-06
-0.0136901	-1.79654e-06
-0.0108137	-1.47347e-06
-0.00807485	-1.15379e-06
-0.00519523	-8.16133e-07
-0.00231067	-4.66453e-07
0.000594773	-1.0099e-07
[truncated: 11,447 more rows]

## Sheet: ED Data Fig. 4d
Field (T)	Moment (Am2)	Adjusted Field (T)	Adjusted Moment (Am2)
0.998803	0.000105252	994.1	0.0111
0.993829	0.000104893	991.42	0.011025
0.988929	0.000104392	986.61	0.011144
0.983561	0.000103831	981.74	0.011135
0.978691	0.000103383	976.61	0.011035
0.973816	0.000102868	971.48	0.011095
0.968922	0.000102343	966.61	0.01115
0.963547	0.000101816	961.73	0.011223
0.958673	0.000101319	956.61	0.01128
0.9538	0.000100829	951.5	0.011254
0.948926	0.000100336	946.61	0.011212
0.943582	9.97722e-05	941.74	0.011242
0.938679	9.92542e-05	936.6	0.01126
0.933796	9.87604e-05	931.49	0.011325
0.928907	9.8255e-05	926.59	0.011261
0.923561	9.7723e-05	921.72	0.011206
0.918654	9.71935e-05	916.6	0.011251
0.913771	9.66874e-05	911.71	0.011275
0.908907	9.62059e-05	906.58	0.011334
0.90402	9.57081e-05	901.71	0.011291
0.898639	9.51737e-05	896.83	0.011252
0.893764	9.4654e-05	891.71	0.01128
0.888886	9.41464e-05	886.58	0.011295
0.884018	9.36534e-05	881.72	0.011307
0.878638	9.30997e-05	876.85	0.011327
0.87379	9.26035e-05	871.73	0.011264
0.868917	9.21086e-05	866.61	0.011289
0.864041	9.15879e-05	861.72	0.011304
0.858662	9.10524e-05	856.86	0.011249
0.853795	9.05576e-05	851.74	0.011277
0.848918	9.00433e-05	846.6	0.011344
0.844048	8.95602e-05	841.73	0.011216
0.838655	8.90233e-05	836.85	0.011213
0.833788	8.84762e-05	831.74	0.011192
0.828913	8.79939e-05	826.87	0.011248
0.824049	8.74838e-05	821.68	0.011304
0.819196	8.70066e-05	816.8	0.011299
0.813691	8.64519e-05	811.92	0.011304
0.808814	8.59448e-05	806.76	0.011283
0.803933	8.54443e-05	801.64	0.011312
0.79906	8.49305e-05	796.77	0.011349
0.793698	8.43864e-05	791.9	0.011363
0.788806	8.38908e-05	786.76	0.011363
0.783939	8.33935e-05	781.64	0.011376
0.779051	8.28913e-05	776.78	0.011313
0.77368	8.23432e-05	771.89	0.011286
0.768827	8.18231e-05	766.76	0.01126
0.763934	8.13215e-05	761.64	0.011296
0.759051	8.08139e-05	756.76	0.011317
0.753684	8.02758e-05	751.89	0.011274
0.748796	7.97736e-05	746.76	0.011248
0.743917	7.92562e-05	741.87	0.011245
0.73904	7.87509e-05	736.75	0.011295
0.734156	7.82457e-05	731.87	0.011302
0.7288	7.77089e-05	727	0.011293
0.72392	7.72056e-05	721.85	0.011266
0.719045	7.67031e-05	716.74	0.011317
0.714135	7.61862e-05	711.87	0.011294
0.708763	7.56444e-05	706.97	0.011251
0.703906	7.51233e-05	701.85	0.011243
0.699019	7.46079e-05	696.72	0.011244
0.694158	7.41083e-05	691.85	0.011197
0.688774	7.35569e-05	686.97	0.011116
0.683881	7.30438e-05	681.85	0.011074
0.679008	7.25304e-05	676.73	0.011027
0.674134	7.20293e-05	671.85	0.011056
0.668779	7.1468e-05	666.98	0.011087
0.663896	7.09789e-05	661.85	0.011031
0.659024	7.04834e-05	656.97	0.010986
0.654138	6.99632e-05	651.84	0.011056
0.649268	6.94553e-05	646.97	0.011053
0.64388	6.89258e-05	642.09	0.011015
0.63902	6.84165e-05	636.98	0.011014
0.634127	6.79026e-05	631.86	0.011026
0.629271	6.7404e-05	626.98	0.010977
0.623913	6.68536e-05	622.12	0.010961
0.619038	6.63351e-05	616.95	0.011012
0.614178	6.5838e-05	611.81	0.011006
0.609197	6.53426e-05	606.93	0.010953
0.603808	6.47822e-05	602.02	0.01092
0.598936	6.42636e-05	596.91	0.010903
0.594066	6.37543e-05	591.77	0.010942
0.589191	6.32444e-05	586.9	0.010937
0.583798	6.26985e-05	582.02	0.010951
0.57893	6.21905e-05	576.92	0.010929
0.574056	6.16976e-05	572.03	0.010895
0.569209	6.11907e-05	566.88	0.010892
0.564314	6.06801e-05	562.01	0.010868
0.558913	6.0126e-05	557.14	0.010819
0.55405	5.96182e-05	552.02	0.010798
0.549174	5.91046e-05	546.89	0.010853
0.544295	5.86014e-05	542.02	0.010784
0.538929	5.80653e-05	537.15	0.010775
0.534063	5.75344e-05	532.04	0.010726
0.529174	5.70374e-05	526.88	0.010698
0.524334	5.65207e-05	522.01	0.010686
0.518914	5.59587e-05	517.12	0.010678
0.514063	5.54575e-05	512	0.010623
0.509152	5.49524e-05	507.12	0.010591
0.50427	5.44352e-05	501.99	0.010576
0.499386	5.39287e-05	497.13	0.010558
0.494033	5.33747e-05	491.98	0.010536
0.489176	5.28695e-05	487.12	0.010535
0.48427	5.23579e-05	482	0.010519
0.479401	5.18548e-05	477.12	0.010506
0.474036	5.1294e-05	472.24	0.010455
0.469166	5.07877e-05	467.12	0.010429
0.464272	5.02661e-05	462	0.010428
0.459391	4.97597e-05	457.12	0.01036
0.454045	4.92095e-05	452.25	0.010341
0.449166	4.86866e-05	447.11	0.010305
0.444288	4.81879e-05	441.99	0.010287
0.439394	4.76714e-05	437.12	0.010243
0.434026	4.71143e-05	432.24	0.01019
0.429146	4.65966e-05	427.1	0.010122
0.424265	4.6084e-05	422.24	0.010101
0.41939	4.55684e-05	417.08	0.010096
0.414511	4.5067e-05	412.19	0.010088
0.409085	4.4508e-05	407.31	0.010044
0.404179	4.40016e-05	402.16	0.010002
0.3993	4.34857e-05	397.02	0.0099725
0.394427	4.29752e-05	392.15	0.009947
0.389046	4.24117e-05	387.27	0.0099507
0.384185	4.19039e-05	382.15	0.0098423
0.379297	4.14042e-05	377.03	0.009798
0.374424	4.08691e-05	372.16	0.0097264
0.369061	4.03135e-05	367.3	0.0097191
0.364198	3.979e-05	362.16	0.0096923
0.359325	3.9293e-05	357.03	0.0096565
0.35444	3.87777e-05	352.17	0.009589
0.349056	3.82114e-05	347.28	0.0095151
0.344201	3.76873e-05	342.17	0.009473
0.339304	3.71625e-05	337.29	0.009431
0.334436	3.66522e-05	332.15	0.0093706
0.329558	3.61381e-05	327.29	0.0093414
0.324173	3.55685e-05	322.41	0.0092434
0.319316	3.5067e-05	317.28	0.0091292
0.314439	3.4537e-05	312.14	0.0091114
0.309559	3.40113e-05	307.27	0.0090814
0.304148	3.34554e-05	302.39	0.0090346
0.299276	3.2943e-05	297.25	0.0089319
0.294413	3.24302e-05	292.13	0.0088686
0.289523	3.18981e-05	287.25	0.0088033
0.284155	3.13319e-05	282.38	0.0087332
0.279274	3.08115e-05	277.25	0.0086909
0.274392	3.02924e-05	272.12	0.0086545
0.269512	2.97819e-05	267.24	0.0085859
0.264135	2.92169e-05	262.38	0.0084033
0.259275	2.86952e-05	257.25	0.0084004
0.254407	2.81394e-05	252.36	0.008336
0.249514	2.765e-05	247.22	0.0083146
0.24461	2.7117e-05	242.35	0.0081622
0.239236	2.65633e-05	237.48	0.0081147
0.234381	2.60143e-05	232.35	0.008058
0.229498	2.55157e-05	227.22	0.0079642
0.224618	2.49932e-05	222.34	0.0079008
0.219234	2.44148e-05	217.48	0.0078281
0.214361	2.39034e-05	212.36	0.0076686
0.209497	2.33866e-05	207.17	0.007633
0.204639	2.28471e-05	202.3	0.0075759
0.199157	2.22859e-05	197.42	0.0074862
0.194289	2.17643e-05	192.24	0.0074136
0.189413	2.12375e-05	187.13	0.0073403
0.184524	2.07175e-05	182.25	0.0071352
0.179157	2.01427e-05	177.37	0.0071605
0.17427	1.95759e-05	172.24	0.0071424
0.169396	1.91039e-05	167.38	0.0069419
0.164523	1.85846e-05	162.25	0.0068694
0.159657	1.80225e-05	157.36	0.0067633
0.154272	1.74534e-05	152.47	0.0066814
0.149389	1.69089e-05	147.37	0.0064668
0.144515	1.63854e-05	142.24	0.0064166
0.139648	1.58202e-05	137.37	0.0063375
0.134266	1.52649e-05	132.49	0.0062273
0.129392	1.47327e-05	127.37	0.0060602
0.12452	1.42062e-05	122.25	0.0058615
0.119653	1.36673e-05	117.37	0.0057951
0.11428	1.3069e-05	112.5	0.0058004
0.109402	1.25644e-05	107.37	0.0056331
0.104535	1.20657e-05	102.24	0.0055588
0.0996424	1.1506e-05	97.37	0.005356
0.0942484	1.09388e-05	92.47	0.0051676
0.0893805	1.03727e-05	87.36	0.0050987
0.0844985	9.83119e-06	82.47	0.0049872
0.0796339	9.31582e-06	77.34	0.0048806
0.0747538	8.77113e-06	72.46	0.0046644
0.0693639	8.18235e-06	67.59	0.0044228
0.0644969	7.61685e-06	62.48	0.0042169
0.0596115	7.05863e-06	57.35	0.0041437
0.0547535	6.51219e-06	52.47	0.0040767
0.04937	5.94223e-06	47.6	0.0038017
0.0445041	5.41888e-06	42.48	0.0034564
0.0396341	4.83221e-06	37.33	0.0032603
0.0347725	4.25201e-06	32.46	0.0031283
0.0293619	3.649e-06	27.59	0.0030213
0.0244829	3.11177e-06	22.47	0.002719
0.0196211	2.58189e-06	17.32	0.002528
0.0147434	1.97828e-06	12.46	0.0023149
0.00935843	1.34809e-06	7.61	0.0019128
0.00449489	7.34577e-07	2.44	0.0014088
-0.000347078	7.70463e-08	-2.44	0.00010569
-0.00530855	-5.81602e-07	-7.61	-0.00030789
-0.010181	-1.18929e-06	-12.46	-0.00081314
-0.0155602	-1.84193e-06	-17.32	-0.0012638
-0.0204308	-2.47577e-06	-22.47	-0.0015187
-0.0252898	-3.0739e-06	-27.59	-0.0017457
-0.0301931	-3.62315e-06	-32.46	-0.0020452
-0.0355658	-4.23637e-06	-37.33	-0.0023298
-0.0404323	-4.81612e-06	-42.48	-0.0026918
-0.0453001	-5.38161e-06	-47.6	-0.0028163
-0.0501841	-5.97299e-06	-52.47	-0.0030786
-0.0555659	-6.54199e-06	-57.35	-0.0032546
-0.0604372	-7.12568e-06	-62.48	-0.0033757
-0.0653299	-7.65737e-06	-67.59	-0.0036008
-0.0702011	-8.18776e-06	-72.46	-0.0038649
-0.0755611	-8.8038e-06	-77.34	-0.0040517
-0.0804184	-9.3693e-06	-82.47	-0.0041797
-0.0853232	-9.91217e-06	-87.36	-0.0043105
-0.0901845	-1.044e-05	-92.47	-0.0044753
-0.0950812	-1.09779e-05	-97.37	-0.004629
-0.100451	-1.15746e-05	-102.24	-0.0048371
-0.10535	-1.21158e-05	-107.37	-0.0049763
-0.110224	-1.26734e-05	-112.5	-0.0050788
-0.115101	-1.31998e-05	-117.37	-0.0052477
-0.120468	-1.37793e-05	-122.25	-0.0054233
-0.125347	-1.43293e-05	-127.37	-0.0056218
-0.130221	-1.4872e-05	-132.49	-0.0057195
-0.135091	-1.54211e-05	-137.37	-0.0058097
-0.14047	-1.59934e-05	-142.24	-0.0058745
-0.145341	-1.65199e-05	-147.37	-0.0059644
-0.150208	-1.70346e-05	-152.47	-0.0060543
-0.155089	-1.75616e-05	-157.36	-0.0062067
-0.160422	-1.81337e-05	-162.25	-0.0063352
-0.165339	-1.86836e-05	-167.38	-0.0064709
-0.170224	-1.92138e-05	-172.24	-0.0065661
-0.175103	-1.97497e-05	-177.37	-0.0066696
-0.179963	-2.02712e-05	-182.25	-0.0068191
-0.185353	-2.08544e-05	-187.13	-0.006944
-0.190226	-2.1397e-05	-192.24	-0.0070347
-0.195105	-2.19264e-05	-197.42	-0.007051
-0.199965	-2.24467e-05	-202.3	-0.0070862
-0.205428	-2.30104e-05	-207.17	-0.0071452
-0.210313	-2.35266e-05	-212.36	-0.0073153
-0.215176	-2.40436e-05	-217.48	-0.0073947
-0.220077	-2.45959e-05	-222.34	-0.0074998
-0.225456	-2.51625e-05	-227.22	-0.0075437
-0.230314	-2.56945e-05	-232.35	-0.0076082
-0.2352	-2.62017e-05	-237.48	-0.0075964
-0.240076	-2.6724e-05	-242.35	-0.0078088
-0.245456	-2.72701e-05	-247.22	-0.0079576
-0.250323	-2.78452e-05	-252.36	-0.0080605
-0.255212	-2.83707e-05	-257.25	-0.0080429
-0.260103	-2.88998e-05	-262.38	-0.0080843
-0.264984	-2.93914e-05	-267.24	-0.0081731
-0.270348	-2.99622e-05	-272.12	-0.0082682
-0.275212	-3.04875e-05	-277.25	-0.0083944
-0.280096	-3.1014e-05	-282.38	-0.008423
-0.284987	-3.15496e-05	-287.25	-0.0084215
-0.290361	-3.21043e-05	-292.13	-0.008494
-0.295226	-3.26063e-05	-297.25	-0.0085772
-0.300108	-3.31342e-05	-302.39	-0.0085079
-0.304973	-3.36534e-05	-307.27	-0.0087011
-0.310373	-3.41842e-05	-312.14	-0.0087412
-0.315255	-3.4761e-05	-317.28	-0.0087272
-0.320128	-3.52491e-05	-322.41	-0.0088664
-0.325006	-3.5754e-05	-327.29	-0.0089114
-0.330387	-3.63531e-05	-332.15	-0.0089761
-0.335256	-3.68555e-05	-337.29	-0.009034
-0.340135	-3.73807e-05	-342.17	-0.0090677
-0.345012	-3.78943e-05	-347.28	-0.0091746
-0.349898	-3.84061e-05	-352.17	-0.0091862
-0.355259	-3.89912e-05	-357.03	-0.0092178
-0.360132	-3.94872e-05	-362.16	-0.0092681
-0.365009	-4.0004e-05	-367.3	-0.0093185
-0.369888	-4.05185e-05	-372.16	-0.0093811
-0.375269	-4.10868e-05	-377.03	-0.0094448
-0.380126	-4.16044e-05	-382.15	-0.0094682
-0.384991	-4.21213e-05	-387.27	-0.0095276
-0.389877	-4.26278e-05	-392.15	-0.0095954
-0.395242	-4.32e-05	-397.02	-0.0096987
-0.400112	-4.37187e-05	-402.16	-0.0096679
-0.40499	-4.425e-05	-407.31	-0.0097001
-0.409892	-4.4737e-05	-412.19	-0.0096916
-0.415326	-4.53143e-05	-417.08	-0.0096561
-0.420198	-4.58089e-05	-422.24	-0.0097444
-0.425074	-4.63042e-05	-427.1	-0.0098423
-0.429961	-4.68387e-05	-432.24	-0.0098653
-0.43482	-4.73616e-05	-437.12	-0.0098713
-0.440221	-4.79203e-05	-441.99	-0.0099091
-0.445092	-4.84249e-05	-447.11	-0.0098836
-0.449958	-4.89391e-05	-452.25	-0.0099572
-0.454822	-4.94296e-05	-457.12	-0.010035
-0.460207	-5.00123e-05	-462	-0.010013
-0.465078	-5.05314e-05	-467.12	-0.010075
-0.469965	-5.10228e-05	-472.24	-0.010116
-0.474849	-5.1551e-05	-477.12	-0.010091
-0.48021	-5.21102e-05	-482	-0.010131
-0.485083	-5.26033e-05	-487.12	-0.010189
-0.489955	-5.31233e-05	-491.98	-0.010239
-0.494831	-5.36387e-05	-497.13	-0.010244
-0.499689	-5.41521e-05	-501.99	-0.010252
-0.505085	-5.47073e-05	-507.12	-0.010202
-0.509939	-5.5212e-05	-512	-0.010212
-0.514854	-5.57032e-05	-517.12	-0.010258
-0.519739	-5.62157e-05	-522.01	-0.010328
-0.525087	-5.67799e-05	-526.88	-0.010368
-0.529967	-5.73024e-05	-532.04	-0.010323
-0.534848	-5.78122e-05	-537.15	-0.010354
-0.539736	-5.83017e-05	-542.02	-0.010384
-0.545122	-5.8872e-05	-546.89	-0.010423
-0.549986	-5.93793e-05	-552.02	-0.010399
-0.554856	-5.98931e-05	-557.14	-0.010405
-0.559739	-6.03861e-05	-562.01	-0.010482
-0.565115	-6.09467e-05	-566.88	-0.010492
-0.569961	-6.14702e-05	-572.03	-0.010457
-0.574845	-6.1969e-05	-576.92	-0.01048
-0.579737	-6.24657e-05	-582.02	-0.010521
-0.584624	-6.29798e-05	-586.9	-0.01059
-0.589983	-6.35433e-05	-591.77	-0.010584
-0.594861	-6.40658e-05	-596.91	-0.010556
-0.599749	-6.45618e-05	-602.02	-0.010619
-0.604627	-6.506e-05	-606.93	-0.010565
-0.609967	-6.56331e-05	-611.81	-0.010543
-0.614915	-6.61191e-05	-616.95	-0.010566
-0.619814	-6.66276e-05	-622.12	-0.010608
-0.624697	-6.7138e-05	-626.98	-0.010598
-0.63006	-6.77031e-05	-631.86	-0.010577
-0.63493	-6.81988e-05	-636.98	-0.010583
-0.639798	-6.86977e-05	-642.09	-0.010572
-0.644686	-6.92055e-05	-646.97	-0.010605
-0.650046	-6.97547e-05	-651.84	-0.010677
-0.654922	-7.02705e-05	-656.97	-0.010631
-0.659808	-7.07939e-05	-661.85	-0.010633
-0.66467	-7.12753e-05	-666.98	-0.01065
-0.669562	-7.17872e-05	-671.85	-0.010665
-0.674941	-7.23461e-05	-676.73	-0.010652
-0.679809	-7.28526e-05	-681.85	-0.010649
-0.68468	-7.33499e-05	-686.97	-0.010775
-0.689563	-7.38554e-05	-691.85	-0.010812
-0.694938	-7.44496e-05	-696.72	-0.010846
-0.699814	-7.49517e-05	-701.85	-0.010841
-0.704667	-7.54645e-05	-706.97	-0.010815
-0.709548	-7.59628e-05	-711.87	-0.010874
-0.714915	-7.65106e-05	-716.74	-0.010861
-0.719825	-7.70391e-05	-721.85	-0.010864
-0.724711	-7.75315e-05	-727	-0.010846
-0.729575	-7.80391e-05	-731.87	-0.010881
-0.734953	-7.85873e-05	-736.75	-0.010902
-0.739821	-7.91038e-05	-741.87	-0.010887
-0.7447	-7.96092e-05	-746.76	-0.010947
-0.749575	-8.01077e-05	-751.89	-0.010916
-0.754489	-8.06348e-05	-756.76	-0.010919
-0.759861	-8.11739e-05	-761.64	-0.01089
-0.764721	-8.16824e-05	-766.76	-0.0109
-0.769591	-8.21733e-05	-771.89	-0.010957
-0.774467	-8.26843e-05	-776.78	-0.010871
-0.77985	-8.32557e-05	-781.64	-0.010947
-0.784732	-8.37268e-05	-786.76	-0.010877
-0.789596	-8.42663e-05	-791.9	-0.01089
-0.794476	-8.47361e-05	-796.77	-0.010937
-0.799853	-8.53054e-05	-801.64	-0.01096
-0.804732	-8.58198e-05	-806.76	-0.011031
-0.809586	-8.63245e-05	-811.92	-0.01096
-0.814469	-8.68491e-05	-816.8	-0.010882
-0.819909	-8.73826e-05	-821.68	-0.010888
-0.824792	-8.78712e-05	-826.87	-0.010866
-0.829663	-8.83824e-05	-831.74	-0.01092
-0.834538	-8.88765e-05	-836.85	-0.010902
-0.839423	-8.93996e-05	-841.73	-0.01086
-0.844787	-8.99428e-05	-846.6	-0.010843
-0.849676	-9.04378e-05	-851.74	-0.010832
-0.85455	-9.09393e-05	-856.86	-0.010917
-0.859425	-9.144e-05	-861.72	-0.01087
-0.864792	-9.20215e-05	-866.61	-0.010897
-0.869652	-9.24991e-05	-871.73	-0.010883
-0.874553	-9.3023e-05	-876.85	-0.010905
-0.879416	-9.35151e-05	-881.72	-0.010975
-0.884779	-9.40787e-05	-886.58	-0.010947
-0.889643	-9.46e-05	-891.71	-0.010934
-0.894522	-9.50879e-05	-896.83	-0.010916
-0.899395	-9.55929e-05	-901.71	-0.010945
-0.904776	-9.61426e-05	-906.58	-0.010933
-0.909651	-9.66573e-05	-911.71	-0.010825
-0.914523	-9.71526e-05	-916.6	-0.010929
-0.919398	-9.76263e-05	-921.72	-0.01092
-0.924292	-9.81713e-05	-926.59	-0.010907
-0.929678	-9.87133e-05	-931.49	-0.010949
-0.934535	-9.92155e-05	-936.6	-0.010877
-0.939428	-9.97341e-05	-941.74	-0.010922
-0.944297	-0.000100211	-946.61	-0.010918
-0.949675	-0.000100788	-951.5	-0.010969
-0.954544	-0.000101282	-956.61	-0.011029
-0.959424	-0.000101805	-961.73	-0.01101
-0.964291	-0.00010232	-966.61	-0.011005
-0.969669	-0.000102866	-971.48	-0.010961
-0.974547	-0.000103371	-976.61	-0.011013
-0.979416	-0.000103859	-981.74	-0.011036
-0.984293	-0.000104384	-986.61	-0.010967
-0.989663	-0.000104939	-991.42	-0.010517
-0.99453	-0.000105419	-994.1	-0.010863
-0.999277	-0.000105775	-994.1	-0.011149
		-991.42	-0.011151
-0.999281	-0.000105773	-986.61	-0.010898
-0.994364	-0.000105384	-981.74	-0.011034
-0.989472	-0.000104914	-976.61	-0.01112
-0.984095	-0.000104382	-971.48	-0.011147
-0.979211	-0.000103886	-966.61	-0.011165
-0.974336	-0.000103382	-961.73	-0.011231
-0.969455	-0.000102896	-956.61	-0.011237
-0.964074	-0.000102348	-951.5	-0.011183
-0.959203	-0.00010182	-946.61	-0.011287
-0.954324	-0.000101352	-941.74	-0.011254
-0.949449	-0.000100832	-936.6	-0.011319
-0.944074	-0.000100303	-931.49	-0.011212
-0.939199	-9.9766e-05	-926.59	-0.011261
-0.934309	-9.92732e-05	-921.72	-0.011279
-0.929447	-9.87794e-05	-916.6	-0.011247
-0.924061	-9.82121e-05	-911.71	-0.011279
-0.919159	-9.77139e-05	-906.58	-0.011293
-0.914292	-9.72159e-05	-901.71	-0.011277
-0.909411	-9.6709e-05	-896.83	-0.011259
-0.904538	-9.61993e-05	-891.71	-0.011284
-0.899155	-9.56471e-05	-886.58	-0.011338
-0.894284	-9.51615e-05	-881.72	-0.011293
-0.889418	-9.46504e-05	-876.85	-0.01126
-0.884531	-9.41284e-05	-871.73	-0.011339
-0.879167	-9.36034e-05	-866.61	-0.011262
-0.874304	-9.30727e-05	-861.72	-0.011322
-0.869416	-9.25932e-05	-856.86	-0.011255
-0.864544	-9.2065e-05	-851.74	-0.011308
-0.859174	-9.15288e-05	-846.6	-0.011246
-0.854312	-9.10128e-05	-841.73	-0.011212
-0.849441	-9.04967e-05	-836.85	-0.011248
-0.84454	-9.00003e-05	-831.74	-0.011262
-0.839162	-8.94493e-05	-826.87	-0.011256
-0.834299	-8.89445e-05	-821.68	-0.011253
-0.829418	-8.8445e-05	-816.8	-0.011224
-0.824548	-8.79232e-05	-811.92	-0.01133
-0.819587	-8.74449e-05	-806.76	-0.011311
-0.81422	-8.68825e-05	-801.64	-0.011356
-0.809346	-8.63915e-05	-796.77	-0.011346
-0.804467	-8.5889e-05	-791.9	-0.011319
-0.799584	-8.53688e-05	-786.76	-0.011408
-0.79416	-8.48398e-05	-781.64	-0.011316
-0.789343	-8.43168e-05	-776.78	-0.011312
-0.784442	-8.38097e-05	-771.89	-0.011316
-0.779568	-8.33058e-05	-766.76	-0.011326
-0.774211	-8.27588e-05	-761.64	-0.011265
-0.769343	-8.22404e-05	-756.76	-0.011248
-0.764463	-8.17307e-05	-751.89	-0.011256
-0.759583	-8.12284e-05	-746.76	-0.011275
-0.754216	-8.06776e-05	-741.87	-0.01131
-0.749301	-8.01792e-05	-736.75	-0.011307
-0.744425	-7.96792e-05	-731.87	-0.011253
-0.739551	-7.91593e-05	-727	-0.01127
-0.734686	-7.8658e-05	-721.85	-0.01131
-0.729319	-7.81197e-05	-716.74	-0.011248
-0.724444	-7.75959e-05	-711.87	-0.011283
-0.719563	-7.71021e-05	-706.97	-0.011294
-0.714646	-7.65946e-05	-701.85	-0.011318
-0.709285	-7.60539e-05	-696.72	-0.011206
-0.704368	-7.55167e-05	-691.85	-0.011172
-0.699534	-7.50093e-05	-686.97	-0.011128
-0.694666	-7.44994e-05	-681.85	-0.011047
-0.689304	-7.39212e-05	-676.73	-0.011059
-0.684424	-7.34205e-05	-671.85	-0.011051
-0.679551	-7.2918e-05	-666.98	-0.011026
-0.67467	-7.24035e-05	-661.85	-0.011062
-0.669291	-7.18589e-05	-656.97	-0.011049
-0.664412	-7.13522e-05	-651.84	-0.011039
-0.659535	-7.08448e-05	-646.97	-0.011025
-0.654664	-7.03447e-05	-642.09	-0.010968
-0.649787	-6.98161e-05	-636.98	-0.011057
-0.644416	-6.92907e-05	-631.86	-0.011006
-0.639526	-6.87711e-05	-626.98	-0.011008
-0.634656	-6.8269e-05	-622.12	-0.011007
-0.629788	-6.77661e-05	-616.95	-0.010994
-0.62443	-6.72115e-05	-611.81	-0.010945
-0.619555	-6.66959e-05	-606.93	-0.010936
-0.614582	-6.61762e-05	-602.02	-0.010956
-0.609722	-6.56864e-05	-596.91	-0.010891
-0.604345	-6.5107e-05	-591.77	-0.010972
-0.599487	-6.46288e-05	-586.9	-0.010952
-0.594607	-6.41226e-05	-582.02	-0.010919
-0.589727	-6.36052e-05	-576.92	-0.010949
-0.584338	-6.30616e-05	-572.03	-0.01088
-0.579468	-6.25382e-05	-566.88	-0.010889
-0.574605	-6.20416e-05	-562.01	-0.010853
-0.569727	-6.15272e-05	-557.14	-0.010848
-0.564841	-6.1021e-05	-552.02	-0.01084
-0.559461	-6.04661e-05	-546.89	-0.010788
-0.554601	-5.99499e-05	-542.02	-0.010776
-0.549725	-5.9444e-05	-537.15	-0.010762
-0.544845	-5.89353e-05	-532.04	-0.010763
-0.53946	-5.83812e-05	-526.88	-0.010724
-0.534589	-5.78691e-05	-522.01	-0.010689
-0.52971	-5.73583e-05	-517.12	-0.010646
-0.524819	-5.68411e-05	-512	-0.010619
-0.519458	-5.62835e-05	-507.12	-0.010568
-0.514589	-5.57625e-05	-501.99	-0.010618
-0.509677	-5.52729e-05	-497.13	-0.010566
-0.504813	-5.47573e-05	-491.98	-0.010528
-0.499937	-5.42445e-05	-487.12	-0.010509
-0.494568	-5.3684e-05	-482	-0.010508
-0.489697	-5.31811e-05	-477.12	-0.010499
-0.484815	-5.26749e-05	-472.24	-0.010494
-0.479942	-5.21694e-05	-467.12	-0.010477
-0.47457	-5.1617e-05	-462	-0.010359
-0.469707	-5.10807e-05	-457.12	-0.010363
-0.464813	-5.05771e-05	-452.25	-0.010347
-0.459928	-5.00703e-05	-447.11	-0.010314
-0.454559	-4.95057e-05	-441.99	-0.010296
-0.449686	-4.90049e-05	-437.12	-0.010204
-0.444825	-4.84747e-05	-432.24	-0.010201
-0.439943	-4.79723e-05	-427.1	-0.010159
-0.434551	-4.74052e-05	-422.24	-0.010117
-0.429691	-4.68926e-05	-417.08	-0.010084
-0.424813	-4.63839e-05	-412.19	-0.010029
-0.419931	-4.5863e-05	-407.31	-0.010035
-0.415051	-4.53588e-05	-402.16	-0.010052
-0.409578	-4.48016e-05	-397.02	-0.0099884
-0.404715	-4.42855e-05	-392.15	-0.009937
-0.399846	-4.37667e-05	-387.27	-0.0099244
-0.394977	-4.32655e-05	-382.15	-0.0098503
-0.389599	-4.26891e-05	-377.03	-0.0098103
-0.384724	-4.2182e-05	-372.16	-0.0097207
-0.379853	-4.16503e-05	-367.3	-0.0097298
-0.374993	-4.11538e-05	-362.16	-0.0096864
-0.369596	-4.05862e-05	-357.03	-0.0096344
-0.364739	-4.00724e-05	-352.17	-0.009585
-0.35986	-3.95593e-05	-347.28	-0.0095157
-0.354985	-3.90355e-05	-342.17	-0.0094974
-0.349612	-3.84784e-05	-337.29	-0.0094395
-0.344738	-3.79604e-05	-332.15	-0.0093903
-0.339857	-3.74478e-05	-327.29	-0.0093038
-0.334984	-3.69245e-05	-322.41	-0.0092252
-0.330091	-3.63976e-05	-317.28	-0.0091767
-0.324724	-3.58348e-05	-312.14	-0.0090814
-0.319854	-3.53048e-05	-307.27	-0.0090749
-0.314982	-3.48021e-05	-302.39	-0.0090356
-0.310086	-3.42881e-05	-297.25	-0.0089679
-0.304691	-3.37171e-05	-292.13	-0.0088431
-0.299828	-3.3186e-05	-287.25	-0.008769
-0.294926	-3.26556e-05	-282.38	-0.0087803
-0.290058	-3.21595e-05	-277.25	-0.008716
-0.284702	-3.15934e-05	-272.12	-0.0086129
-0.279822	-3.10622e-05	-267.24	-0.0085573
-0.274938	-3.05504e-05	-262.38	-0.0084393
-0.270057	-3.0013e-05	-257.25	-0.008396
-0.264692	-2.94501e-05	-252.36	-0.008332
-0.259816	-2.89284e-05	-247.22	-0.0083073
-0.254947	-2.84255e-05	-242.35	-0.0082024
-0.250019	-2.78909e-05	-237.48	-0.0081096
-0.245155	-2.73666e-05	-232.35	-0.0080177
-0.23979	-2.67892e-05	-227.22	-0.007954
-0.234926	-2.62701e-05	-222.34	-0.0079204
-0.230025	-2.57592e-05	-217.48	-0.0078399
-0.225155	-2.52374e-05	-212.36	-0.007741
-0.219783	-2.4661e-05	-207.17	-0.0075853
-0.214901	-2.41216e-05	-202.3	-0.007488
-0.210022	-2.35861e-05	-197.42	-0.0075047
-0.205036	-2.30781e-05	-192.24	-0.0074527
-0.199672	-2.25158e-05	-187.13	-0.0073234
-0.194801	-2.19801e-05	-182.25	-0.0072416
-0.189939	-2.14637e-05	-177.37	-0.0071049
-0.185064	-2.09239e-05	-172.24	-0.0070389
-0.179575	-2.03376e-05	-167.38	-0.0070137
-0.174789	-1.98436e-05	-162.25	-0.0068659
-0.169926	-1.93039e-05	-157.36	-0.0067695
-0.165054	-1.87853e-05	-152.47	-0.006611
-0.16018	-1.82339e-05	-147.37	-0.0065863
-0.154781	-1.76774e-05	-142.24	-0.0064028
-0.149917	-1.71343e-05	-137.37	-0.0062655
-0.145054	-1.65908e-05	-132.49	-0.0062382
-0.14018	-1.60878e-05	-127.37	-0.0060852
-0.134768	-1.54947e-05	-122.25	-0.0058936
-0.129934	-1.49421e-05	-117.37	-0.0058495
-0.125061	-1.44382e-05	-112.5	-0.0056845
-0.120188	-1.389e-05	-107.37	-0.0056105
-0.114805	-1.33155e-05	-102.24	-0.0055378
-0.109937	-1.27979e-05	-97.37	-0.0054216
-0.105062	-1.2273e-05	-92.47	-0.0052522
-0.100165	-1.17191e-05	-87.36	-0.0051506
-0.0947784	-1.1152e-05	-82.47	-0.0048023
-0.089894	-1.05545e-05	-77.34	-0.0047384
-0.0850465	-1.00297e-05	-72.46	-0.0047814
-0.0801626	-9.54857e-06	-67.59	-0.004611
-0.0752794	-9.00816e-06	-62.48	-0.0043391
-0.0699115	-8.39399e-06	-57.35	-0.0039635
-0.0650343	-7.79432e-06	-52.47	-0.0038324
-0.0601609	-7.25309e-06	-47.6	-0.003804
-0.0552812	-6.74379e-06	-42.48	-0.0037077
-0.0498916	-6.17456e-06	-37.33	-0.0033776
-0.045031	-5.5961e-06	-32.46	-0.0031207
-0.0401556	-5.03142e-06	-27.59	-0.002858
-0.0352785	-4.47012e-06	-22.47	-0.0025777
-0.0298941	-3.82904e-06	-17.32	-0.0025707
-0.0250073	-3.33848e-06	-12.46	-0.00228
-0.0201457	-2.775e-06	-7.61	-0.0018929
-0.0152779	-2.17922e-06	-2.44	-0.0015163
-0.00988937	-1.52943e-06	2.44	-0.00024777
-0.00502193	-9.48542e-07	7.61	0.00034328
-6.61878e-05	-2.90622e-07	12.46	0.0007698
0.00478579	3.33502e-07	17.32	0.0012316
0.00965221	9.92043e-07	22.47	0.0016078
0.0150167	1.68528e-06	27.59	0.0018723
0.0198821	2.27615e-06	32.46	0.0020937
0.0247736	2.85922e-06	37.33	0.0022685
0.0296473	3.41051e-06	42.48	0.0025613
0.0350335	4.05055e-06	47.6	0.0028225
0.0398943	4.6134e-06	52.47	0.0031232
0.0447873	5.20369e-06	57.35	0.0033105
0.0496479	5.77101e-06	62.48	0.0033726
0.0550209	6.33899e-06	67.59	0.0036173
0.0598949	6.90044e-06	72.46	0.0038255
0.0647801	7.4542e-06	77.34	0.0040145
0.069657	8.00892e-06	82.47	0.0041554
0.0750243	8.60171e-06	87.36	0.004336
0.0799039	9.15296e-06	92.47	0.0045333
0.0847817	9.71549e-06	97.37	0.0046208
0.0896631	1.02425e-05	102.24	0.0047875
0.0945466	1.07894e-05	107.37	0.0049776
0.0999269	1.13914e-05	112.5	0.0051377
0.104821	1.19287e-05	117.37	0.0052746
0.109693	1.24599e-05	122.25	0.0053993
0.114572	1.29911e-05	127.37	0.0055296
0.119934	1.35707e-05	132.49	0.0057411
0.12479	1.41226e-05	137.37	0.0058523
0.129675	1.46714e-05	142.24	0.0058303
0.134546	1.51678e-05	147.37	0.0059814
0.139937	1.57713e-05	152.47	0.0061044
0.14479	1.63012e-05	157.36	0.0062306
0.149669	1.68439e-05	162.25	0.006277
0.154557	1.73624e-05	167.38	0.0063854
0.159947	1.79456e-05	172.24	0.006596
0.164803	1.84907e-05	177.37	0.0068444
0.169683	1.90673e-05	182.25	0.0067878
0.174551	1.95493e-05	187.13	0.0068456
0.179443	2.00655e-05	192.24	0.0069603
0.18481	2.06516e-05	197.42	0.0070606
0.189689	2.11772e-05	202.3	0.0071703
0.19458	2.17203e-05	207.17	0.007197
0.199445	2.2224e-05	212.36	0.0073322
0.204919	2.28274e-05	217.48	0.0073522
0.209783	2.33316e-05	222.34	0.0073973
0.21464	2.38413e-05	227.22	0.0075099
0.219543	2.43747e-05	232.35	0.0076589
0.224898	2.49683e-05	237.48	0.0077517
0.229814	2.54919e-05	242.35	0.0078495
0.234651	2.60212e-05	247.22	0.0078256
0.239566	2.65105e-05	252.36	0.0079384
0.244887	2.70791e-05	257.25	0.0080953
0.249791	2.7626e-05	262.38	0.0081484
0.254681	2.8146e-05	267.24	0.0081943
0.259565	2.86639e-05	272.12	0.0082897
0.264434	2.91927e-05	277.25	0.0083757
0.269802	2.97787e-05	282.38	0.0083262
0.274684	3.02614e-05	287.25	0.0084548
0.279568	3.08025e-05	292.13	0.0085308
0.284457	3.13318e-05	297.25	0.0085661
0.289803	3.19001e-05	302.39	0.0085658
0.294692	3.24013e-05	307.27	0.0086547
0.299566	3.29262e-05	312.14	0.0087188
0.304434	3.34383e-05	317.28	0.008789
0.309845	3.40131e-05	322.41	0.008816
0.314728	3.45203e-05	327.29	0.0088849
0.319633	3.50409e-05	332.15	0.0089898
0.32447	3.55647e-05	337.29	0.0090826
0.329831	3.61476e-05	342.17	0.0090646
0.334717	3.66458e-05	347.28	0.0091242
0.339587	3.71655e-05	352.17	0.0091754
0.344486	3.76817e-05	357.03	0.0092558
0.349355	3.82024e-05	362.16	0.0093097
0.354736	3.87715e-05	367.3	0.0093074
0.359612	3.92697e-05	372.16	0.0093506
0.364484	3.9781e-05	377.03	0.0094027
0.369342	4.02931e-05	382.15	0.0094744
0.374694	4.08613e-05	387.27	0.0095722
0.37958	4.13923e-05	392.15	0.0096173
0.38446	4.19062e-05	397.02	0.0096737
0.389339	4.24312e-05	402.16	0.0096484
0.394704	4.29803e-05	407.31	0.009661
0.399581	4.34816e-05	412.19	0.0097323
0.404447	4.40042e-05	417.08	0.0097281
0.409446	4.45169e-05	422.24	0.0097305
0.414807	4.50645e-05	427.1	0.0097891
0.41967	4.558e-05	432.24	0.0098195
0.424527	4.60839e-05	437.12	0.0098897
0.429406	4.66061e-05	441.99	0.009924
0.434286	4.71187e-05	447.11	0.0099525
0.439681	4.76847e-05	452.25	0.0099545
0.444551	4.81859e-05	457.12	0.0099748
0.449416	4.86896e-05	462	0.010008
0.454296	4.91992e-05	467.12	0.010058
0.459681	4.97691e-05	472.24	0.010108
0.464535	5.02862e-05	477.12	0.010134
0.469417	5.07957e-05	482	0.010185
0.474301	5.13113e-05	487.12	0.010202
0.479685	5.18697e-05	491.98	0.010166
0.484546	5.23567e-05	497.13	0.010202
0.489425	5.28686e-05	501.99	0.010229
0.494292	5.338e-05	507.12	0.010254
0.49919	5.38925e-05	512	0.010283
0.50454	5.44585e-05	517.12	0.010261
0.509407	5.49584e-05	522.01	0.010258
0.514316	5.54617e-05	526.88	0.010315
0.519196	5.59755e-05	532.04	0.010389
0.52457	5.6549e-05	537.15	0.010387
0.52943	5.70527e-05	542.02	0.010366
0.534317	5.75481e-05	546.89	0.010401
0.539203	5.80617e-05	552.02	0.0104
0.544566	5.8608e-05	557.14	0.010443
0.549434	5.91216e-05	562.01	0.010431
0.554307	5.96206e-05	566.88	0.01046
0.559185	6.01309e-05	572.03	0.010507
0.564578	6.07002e-05	576.92	0.01052
0.569458	6.12055e-05	582.02	0.010524
0.574319	6.17082e-05	586.9	0.010527
0.579193	6.22011e-05	591.77	0.01061
0.584062	6.27295e-05	596.91	0.010555
0.589449	6.32705e-05	602.02	0.01056
0.594331	6.37745e-05	606.93	0.010602
0.599203	6.42967e-05	611.81	0.010577
0.604075	6.47913e-05	616.95	0.010603
0.60945	6.53563e-05	622.12	0.010562
0.614446	6.5859e-05	626.98	0.010573
0.619297	6.6363e-05	631.86	0.010571
0.624174	6.68642e-05	636.98	0.010584
0.629526	6.7416e-05	642.09	0.010631
0.634405	6.79336e-05	646.97	0.010612
0.639278	6.84284e-05	651.84	0.010626
0.644147	6.89318e-05	656.97	0.010629
0.64952	6.94861e-05	661.85	0.010611
0.654398	6.99814e-05	666.98	0.010663
0.659281	7.04997e-05	671.85	0.010673
0.664153	7.10073e-05	676.73	0.010665
0.669029	7.14971e-05	681.85	0.01074
0.674405	7.20673e-05	686.97	0.01071
0.679268	7.25465e-05	691.85	0.01078
0.684144	7.30566e-05	696.72	0.01083
0.689025	7.35664e-05	701.85	0.010847
0.694416	7.41266e-05	706.97	0.010829
0.699271	7.46297e-05	711.87	0.010818
0.704155	7.51299e-05	716.74	0.010908
0.709011	7.56676e-05	721.85	0.010879
0.714392	7.62179e-05	727	0.010881
0.719296	7.67265e-05	731.87	0.010867
0.724171	7.7224e-05	736.75	0.010869
0.729058	7.77227e-05	741.87	0.010903
0.734418	7.82818e-05	746.76	0.010908
0.739281	7.87828e-05	751.89	0.010929
0.744161	7.92886e-05	756.76	0.010947
0.749041	7.98012e-05	761.64	0.010901
0.75395	8.02878e-05	766.76	0.010931
0.759309	8.08485e-05	771.89	0.010877
0.764191	8.13316e-05	776.78	0.010904
0.76907	8.18383e-05	781.64	0.010916
0.77395	8.23521e-05	786.76	0.010856
0.779303	8.28816e-05	791.9	0.010962
0.784183	8.34147e-05	796.77	0.010963
0.789061	8.39181e-05	801.64	0.01095
0.793954	8.44159e-05	806.76	0.01096
0.799321	8.49745e-05	811.92	0.010929
0.804184	8.54665e-05	816.8	0.010936
0.809061	8.59731e-05	821.68	0.010916
0.813948	8.64707e-05	826.87	0.010913
0.819435	8.70399e-05	831.74	0.010848
0.824294	8.75208e-05	836.85	0.010872
0.829175	8.80259e-05	841.73	0.010889
0.83404	8.85353e-05	846.6	0.010838
0.838903	8.9019e-05	851.74	0.010867
0.844397	8.95922e-05	856.86	0.010894
0.849193	9.00951e-05	861.72	0.010878
0.854055	9.05886e-05	866.61	0.010885
0.858911	9.10875e-05	871.73	0.010887
0.864283	9.16399e-05	876.85	0.010901
0.86917	9.21417e-05	881.72	0.010965
0.874039	9.26639e-05	886.58	0.010954
0.878895	9.31599e-05	891.71	0.010948
0.88426	9.37123e-05	896.83	0.010933
0.889183	9.42185e-05	901.71	0.010899
0.894024	9.47141e-05	906.58	0.010869
0.898885	9.52021e-05	911.71	0.010953
0.904255	9.57827e-05	916.6	0.010912
0.909151	9.62772e-05	921.72	0.010896
0.914017	9.67645e-05	926.59	0.010957
0.918896	9.72963e-05	931.49	0.010832
0.923795	9.77562e-05	936.6	0.010914
0.929177	9.83323e-05	941.74	0.01094
0.934054	9.88436e-05	946.61	0.010946
0.938912	9.93396e-05	951.5	0.011001
0.943788	9.98584e-05	956.61	0.01098
0.949165	0.000100401	961.73	0.011008
0.954035	0.000100906	966.61	0.011001
0.958908	0.000101399	971.48	0.010999
0.963769	0.000101907	976.61	0.010949
0.969178	0.000102456	981.74	0.010965
0.974047	0.000102973	986.61	0.010914
0.978911	0.000103484	991.42	0.01077
0.983784	0.000103959	994.1	0.010737
0.98915	0.000104537
0.994024	0.000105028
0.998811	0.000105369

## Sheet: ED Data Fig. 4e
Field (T)	Remanence (Am2)
-9.13529e-07	1.24034e-08
9.41005e-06	1.34254e-08
1.97873e-05	1.28371e-08
3.16052e-05	1.40029e-08
4.47571e-05	1.34686e-08
5.77831e-05	1.31069e-08
7.26519e-05	1.0255e-08
8.80375e-05	1.30754e-08
0.00010459	1.38336e-08
0.00012405	1.30042e-08
0.000142663	1.23629e-08
0.00016476	1.33969e-08
0.000186678	1.38685e-08
0.000211793	1.31008e-08
0.00023799	1.2127e-08
0.000266721	1.40778e-08
0.000297942	1.31869e-08
0.000331669	1.09196e-08
0.000366758	1.39389e-08
0.00040601	1.4163e-08
0.000447223	1.32931e-08
0.000492914	1.2578e-08
0.000541515	1.29051e-08
0.000593886	1.48736e-08
0.000651674	1.32473e-08
0.000711215	1.39078e-08
0.000776766	1.31668e-08
0.000847348	1.30408e-08
0.000924805	1.38776e-08
0.00100692	1.45442e-08
0.00109571	1.55303e-08
0.001191	1.53715e-08
0.00129389	1.63372e-08
0.00140657	1.61407e-08
0.00152559	1.42833e-08
0.00165528	1.54698e-08
0.00179444	1.36557e-08
0.00194577	1.51032e-08
0.00210811	1.48132e-08
0.00228282	1.48403e-08
0.00247161	1.69651e-08
0.00267515	1.4384e-08
0.00289433	1.48706e-08
0.00312717	1.56359e-08
0.00338528	1.42657e-08
0.00365891	1.87993e-08
0.00395626	1.73033e-08
0.00427441	1.49805e-08
0.00462112	1.56807e-08
0.00499171	1.72037e-08
0.00539202	1.98179e-08
0.00582644	2.08557e-08
0.00629114	1.96076e-08
0.00679325	1.87594e-08
0.00733544	2.14826e-08
0.00792118	2.68434e-08
0.00855124	2.33976e-08
0.00922955	2.23307e-08
0.00996153	2.53749e-08
0.010744	2.46744e-08
0.0115919	2.663e-08
0.0125168	2.72857e-08
0.0135117	3.02961e-08
0.0145666	3.20553e-08
0.015723	3.49327e-08
0.016968	3.27455e-08
0.0182997	3.4252e-08
0.0197524	3.77035e-08
0.0213036	3.77169e-08
0.0229732	4.15803e-08
0.0247916	4.45205e-08
0.0267379	4.4853e-08
0.0288317	4.6917e-08
0.0310813	5.11186e-08
0.0335196	5.33054e-08
0.0361559	5.27874e-08
0.0390331	5.40341e-08
0.0420681	5.82006e-08
0.0453863	6.30554e-08
0.0489492	6.57962e-08
0.0528035	6.7363e-08
0.0569553	7.05122e-08
0.0613997	7.54889e-08
0.0662349	7.68695e-08
0.0714073	8.28122e-08
0.0770234	8.50934e-08
0.083037	9.03146e-08
0.089574	9.60208e-08
0.0965538	9.93789e-08
0.104072	1.03482e-07
0.112273	1.07925e-07
0.121049	1.12804e-07
0.130589	1.16295e-07
0.140837	1.21645e-07
0.151817	1.24247e-07
0.163677	1.24945e-07
0.176568	1.29426e-07
0.190343	1.34135e-07
0.20528	1.34998e-07
0.221386	1.3876e-07
0.238672	1.39845e-07
0.257434	1.42529e-07
0.277489	1.43914e-07
0.299155	1.4395e-07
0.322469	1.46929e-07
0.347837	1.48289e-07
0.375139	1.48866e-07
0.404423	1.46296e-07
0.436214	1.49463e-07
0.470372	1.48907e-07
0.506968	1.49545e-07
0.546501	1.49849e-07
0.589443	1.50117e-07
0.635355	1.48189e-07
0.685121	1.49546e-07
0.738824	1.49683e-07
0.796882	1.50207e-07
0.859423	1.48429e-07
0.926255	1.46332e-07
0.998959	1.50247e-07
-1.22352e-06	1.43546e-07
-1.10841e-05	1.44212e-07
-2.10785e-05	1.41908e-07
-3.32541e-05	1.43336e-07
-4.63795e-05	1.41404e-07
-5.97802e-05	1.42606e-07
-7.42598e-05	1.41993e-07
-9.00218e-05	1.41914e-07
-0.000106345	1.40394e-07
-0.000125651	1.39603e-07
-0.0001445	1.41279e-07
-0.000166445	1.37387e-07
-0.000188654	1.39934e-07
-0.00021314	1.38863e-07
-0.000239622	1.39592e-07
-0.000268807	1.38644e-07
-0.000299895	1.38216e-07
-0.000333592	1.37064e-07
-0.000368868	1.38536e-07
-0.000408276	1.35254e-07
-0.000448401	1.37832e-07
-0.000494309	1.36842e-07
-0.000542726	1.38299e-07
-0.000595741	1.38705e-07
-0.000652692	1.38466e-07
-0.000713031	1.35277e-07
-0.000778507	1.37785e-07
-0.00084918	1.35623e-07
-0.000926999	1.35976e-07
-0.00100899	1.33835e-07
-0.00109772	1.34116e-07
-0.00119362	1.36491e-07
-0.00129577	1.36662e-07
-0.0014085	1.3275e-07
-0.00152691	1.35535e-07
-0.00165738	1.33108e-07
-0.0017967	1.3141e-07
-0.0019476	1.32841e-07
-0.00210987	1.32702e-07
-0.00228421	1.31168e-07
-0.00247345	1.31305e-07
-0.00267674	1.27547e-07
-0.00289673	1.26642e-07
-0.00313289	1.27133e-07
-0.00339192	1.26112e-07
-0.00366461	1.25069e-07
-0.00396234	1.24156e-07
-0.00428015	1.23436e-07
-0.00462657	1.19606e-07
-0.00499716	1.18397e-07
-0.0053978	1.16841e-07
-0.00583173	1.12786e-07
-0.00629606	1.13096e-07
-0.00679894	1.09323e-07
-0.00734138	1.09596e-07
-0.00792678	1.05081e-07
-0.00855651	1.01522e-07
-0.00923537	1.02986e-07
-0.00996695	9.60524e-08
-0.0107589	9.20565e-08
-0.0116085	9.41103e-08
-0.0125326	8.71081e-08
-0.0135291	8.57755e-08
-0.0145826	8.14705e-08
-0.0157401	7.66964e-08
-0.0169853	7.53729e-08
-0.0183167	6.96693e-08
-0.0197681	6.42001e-08
-0.0213194	6.20263e-08
-0.0229895	5.6406e-08
-0.0248082	5.30127e-08
-0.0267543	4.63055e-08
-0.0288473	4.16723e-08
-0.031133	3.61095e-08
-0.0335771	3.04924e-08
-0.0362099	2.3195e-08
-0.0390827	2.07669e-08
-0.0421223	1.22886e-08
-0.0454402	5.72362e-09
-0.049002	-9.80887e-10
-0.0528618	-8.08782e-09
-0.0570077	-1.47166e-08
-0.0614494	-2.42991e-08
-0.0662873	-3.16426e-08
-0.0714611	-3.61812e-08
-0.0770773	-4.54712e-08
-0.0830891	-5.36353e-08
-0.0896243	-6.18518e-08
-0.096604	-6.77306e-08
-0.104239	-7.78551e-08
-0.112428	-8.43783e-08
-0.121212	-9.11471e-08
-0.130752	-1.00734e-07
-0.141008	-1.05846e-07
-0.151982	-1.12368e-07
-0.163848	-1.18754e-07
-0.176724	-1.2535e-07
-0.190509	-1.30228e-07
-0.205444	-1.32544e-07
-0.221556	-1.36015e-07
-0.23884	-1.39252e-07
-0.25759	-1.42843e-07
-0.277647	-1.46957e-07
-0.299307	-1.47248e-07
-0.323026	-1.46593e-07
-0.348402	-1.49042e-07
-0.375718	-1.52139e-07
-0.40497	-1.49374e-07
-0.436772	-1.49075e-07
-0.470941	-1.52237e-07
-0.507501	-1.51818e-07
-0.54707	-1.52787e-07
-0.589976	-1.50168e-07
-0.635921	-1.53905e-07
-0.685672	-1.54172e-07
-0.739363	-1.51538e-07
-0.797447	-1.51656e-07
-0.859955	-1.50476e-07
-0.926774	-1.54682e-07
-0.999448	-1.50306e-07

## Sheet: ED Data Fig. 4f
Field (T)	Moment (Am2)
0.294489	3.24807e-05
0.077603	9.03051e-06
0.294489	3.24818e-05
0.0747256	8.70375e-06
0.0776582	9.02032e-06
0.0803719	9.3272e-06
0.29449	3.24748e-05
0.0718316	8.38793e-06
0.0747801	8.70344e-06
0.0776737	9.02373e-06
0.0804085	9.33336e-06
0.0832586	9.66192e-06
0.294491	3.24768e-05
0.0689779	8.06428e-06
0.0718902	8.37326e-06
0.0747947	8.70642e-06
0.0776749	9.02255e-06
0.0804119	9.32679e-06
0.0832934	9.66244e-06
0.0861387	9.96923e-06
0.294491	3.2479e-05
0.0660758	7.74674e-06
0.0690176	8.05759e-06
0.071903	8.38244e-06
0.0747985	8.70978e-06
0.0776811	9.01769e-06
0.0804116	9.33371e-06
0.0832927	9.65971e-06
0.0861766	9.97032e-06
0.0890224	1.02927e-05
0.29449	3.24783e-05
0.0631966	7.43872e-06
0.066133	7.75244e-06
0.0690303	8.05994e-06
0.071907	8.38552e-06
0.074799	8.71379e-06
0.0776806	9.02191e-06
0.080412	9.3274e-06
0.083294	9.66104e-06
0.0861769	9.9706e-06
0.0890558	1.02878e-05
0.0919054	1.06067e-05
0.29449	3.24817e-05
0.0604341	7.12516e-06
0.0632509	7.43159e-06
0.0661448	7.74335e-06
0.0690326	8.06555e-06
0.0719079	8.38615e-06
0.0748	8.7024e-06
0.0776813	9.02436e-06
0.0804112	9.332e-06
0.0832948	9.65087e-06
0.0861766	9.97388e-06
0.0890584	1.02945e-05
0.0919413	1.06107e-05
0.0946447	1.09204e-05
0.29449	3.24843e-05
0.0575515	6.80881e-06
0.0604841	7.11893e-06
0.0632632	7.43264e-06
0.0661504	7.74381e-06
0.0690365	8.06346e-06
0.0719096	8.39175e-06
0.0748007	8.70658e-06
0.0776808	9.03171e-06
0.080413	9.34136e-06
0.0832939	9.66425e-06
0.0861777	9.97745e-06
0.0890585	1.0301e-05
0.0919429	1.0617e-05
0.0946827	1.09162e-05
0.0975262	1.12289e-05
0.294493	3.24838e-05
0.0546693	6.4811e-06
0.0576051	6.80458e-06
0.0604994	7.12306e-06
0.0632671	7.42929e-06
0.0661494	7.74842e-06
0.0690353	8.06602e-06
0.0719098	8.38409e-06
0.0748023	8.71397e-06
0.0776819	9.03585e-06
0.0804147	9.32656e-06
0.0832932	9.65425e-06
0.0861776	9.97996e-06
0.0890581	1.02918e-05
0.0919431	1.06132e-05
0.0946825	1.09193e-05
0.0975645	1.1227e-05
0.100409	1.15417e-05
0.294491	3.24834e-05
0.0517887	6.15894e-06
0.0547203	6.4683e-06
0.0576181	6.8076e-06
0.0605044	7.12082e-06
0.0632674	7.43481e-06
0.0661503	7.74626e-06
0.0690365	8.06929e-06
0.0719088	8.38409e-06
0.074803	8.71439e-06
0.0776823	9.02615e-06
0.0804125	9.3291e-06
0.0832944	9.66065e-06
0.086178	9.97948e-06
0.0890584	1.02871e-05
0.0919445	1.06065e-05
0.0946859	1.09238e-05
0.0975647	1.1223e-05
0.100445	1.15435e-05
0.103292	1.18523e-05
0.294491	3.2488e-05
0.0489071	5.82812e-06
0.0518391	6.14817e-06
0.0547352	6.47385e-06
0.0576233	6.79939e-06
0.0605053	7.12474e-06
0.0632702	7.43576e-06
0.0661497	7.74339e-06
0.069038	8.06511e-06
0.07191	8.38213e-06
0.0748039	8.71002e-06
0.0776841	9.02639e-06
0.0804136	9.33329e-06
0.0832958	9.65555e-06
0.0861795	9.97434e-06
0.0890579	1.02924e-05
0.091944	1.06031e-05
0.0946809	1.09154e-05
0.097565	1.12301e-05
0.100447	1.15421e-05
0.103332	1.18584e-05
0.106169	1.21723e-05
0.294492	3.24911e-05
0.0461766	5.51622e-06
0.0489547	5.82917e-06
0.0518533	6.15014e-06
0.0547432	6.47333e-06
0.0576252	6.80566e-06
0.0605076	7.11764e-06
0.0632683	7.43373e-06
0.0661514	7.74941e-06
0.0690384	8.06829e-06
0.0719103	8.3823e-06
0.0748016	8.7068e-06
0.0776823	9.03367e-06
0.0804136	9.32737e-06
0.0832977	9.66188e-06
0.0861798	9.96901e-06
0.0890581	1.02914e-05
0.0919454	1.06081e-05
0.0946847	1.09214e-05
0.0975675	1.12229e-05
0.100449	1.15455e-05
0.103333	1.18584e-05
0.106209	1.21758e-05
0.108906	1.2477e-05
0.29449	3.2489e-05
0.0432891	5.20847e-06
0.0462283	5.51093e-06
0.0489718	5.82703e-06
0.0518577	6.15541e-06
0.0547405	6.47001e-06
0.0576243	6.80768e-06
0.0605087	7.12666e-06
0.0632703	7.42741e-06
0.0661536	7.7428e-06
0.0690408	8.06862e-06
0.0719121	8.38619e-06
0.0748029	8.70505e-06
0.0776812	9.03173e-06
0.080415	9.33643e-06
0.0833	9.66763e-06
0.0861804	9.97259e-06
0.0890589	1.02886e-05
0.0919455	1.0608e-05
0.0946825	1.0922e-05
0.0975667	1.12235e-05
0.100447	1.15386e-05
0.103332	1.18708e-05
0.106208	1.21793e-05
0.108943	1.24675e-05
0.111783	1.27865e-05
0.29449	3.2489e-05
0.0404057	4.87122e-06
0.0433403	5.19704e-06
0.0462413	5.52188e-06
0.0489746	5.83088e-06
0.0518584	6.15296e-06
0.054742	6.47678e-06
0.0576272	6.80315e-06
0.0605072	7.11602e-06
0.0632715	7.43457e-06
0.0661526	7.74535e-06
0.0690385	8.05912e-06
0.071912	8.37882e-06
0.0748023	8.70889e-06
0.0776825	9.02636e-06
0.0804135	9.33001e-06
0.0832972	9.6679e-06
0.0861807	9.97031e-06
0.0890596	1.02952e-05
0.0919439	1.06134e-05
0.0946838	1.0917e-05
0.0975673	1.12263e-05
0.100446	1.15459e-05
0.10333	1.18611e-05
0.106211	1.21774e-05
0.108944	1.24767e-05
0.111822	1.28008e-05
0.114665	1.31064e-05
0.294491	3.24859e-05
0.037526	4.54913e-06
0.0404594	4.867e-06
0.0433562	5.19302e-06
0.0462472	5.52162e-06
0.0489769	5.82741e-06
0.0518601	6.15202e-06
0.0547439	6.47951e-06
0.0576294	6.80013e-06
0.0605079	7.12421e-06
0.063271	7.43044e-06
0.0661553	7.74238e-06
0.0690391	8.06838e-06
0.0719117	8.38985e-06
0.074803	8.70854e-06
0.0776853	9.02861e-06
0.0804135	9.33121e-06
0.0832975	9.67002e-06
0.0861815	9.96588e-06
0.0890606	1.02874e-05
0.0919456	1.06121e-05
0.0946846	1.09177e-05
0.0975656	1.12284e-05
0.100448	1.15495e-05
0.103332	1.1861e-05
0.10621	1.21751e-05
0.108946	1.24734e-05
0.111821	1.27911e-05
0.114702	1.31056e-05
0.117543	1.34186e-05
0.29449	3.24912e-05
0.0346501	4.21904e-06
0.0375808	4.53237e-06
0.0404766	4.87226e-06
0.043359	5.19246e-06
0.0462464	5.51573e-06
0.048976	5.82903e-06
0.0518586	6.15381e-06
0.0547449	6.46964e-06
0.0576274	6.80084e-06
0.0605078	7.12927e-06
0.0632709	7.42566e-06
0.0661559	7.73993e-06
0.0690412	8.06123e-06
0.0719127	8.38612e-06
0.0748033	8.70797e-06
0.0776826	9.03212e-06
0.0804154	9.32617e-06
0.0832986	9.65388e-06
0.0861813	9.97392e-06
0.0890606	1.02868e-05
0.0919456	1.06021e-05
0.0946858	1.09191e-05
0.0975657	1.12224e-05
0.100449	1.15435e-05
0.103334	1.18563e-05
0.106212	1.21742e-05
0.108945	1.24847e-05
0.111821	1.28012e-05
0.114706	1.31062e-05
0.117583	1.34166e-05
0.12043	1.37312e-05
0.29449	3.24904e-05
0.0319194	3.91619e-06
0.0346995	4.20956e-06
0.0375936	4.5356e-06
0.0404805	4.87238e-06
0.0433603	5.19247e-06
0.0462459	5.51566e-06
0.0489782	5.83384e-06
0.0518624	6.14752e-06
0.0547435	6.47171e-06
0.0576262	6.80442e-06
0.0605122	7.12359e-06
0.063272	7.43021e-06
0.0661524	7.74433e-06
0.0690417	8.06317e-06
0.0719154	8.38608e-06
0.0748039	8.71128e-06
0.0776829	9.02545e-06
0.0804148	9.32485e-06
0.0832977	9.66411e-06
0.0861818	9.97517e-06
0.0890614	1.02921e-05
0.0919452	1.06063e-05
0.094684	1.09194e-05
0.0975663	1.12208e-05
0.100449	1.15402e-05
0.103333	1.18608e-05
0.10621	1.21771e-05
0.108943	1.24764e-05
0.111823	1.27998e-05
0.114704	1.31061e-05
0.117584	1.34206e-05
0.120468	1.37384e-05
0.12319	1.40376e-05
0.29449	3.24885e-05
0.0290285	3.57028e-06
0.0319693	3.90221e-06
0.0347138	4.2109e-06
0.0375987	4.53114e-06
0.0404811	4.87224e-06
0.0433593	5.19732e-06
0.0462485	5.51768e-06
0.048979	5.82696e-06
0.0518617	6.14844e-06
0.0547439	6.46808e-06
0.0576287	6.80509e-06
0.0605089	7.12277e-06
0.0632718	7.42341e-06
0.0661555	7.73923e-06
0.0690415	8.06447e-06
0.0719127	8.37768e-06
0.074805	8.70095e-06
0.077685	9.02716e-06
0.0804152	9.32498e-06
0.0832982	9.6522e-06
0.0861812	9.97608e-06
0.0890612	1.02894e-05
0.0919489	1.06034e-05
0.0946862	1.09174e-05
0.0975668	1.12226e-05
0.100449	1.15393e-05
0.103332	1.1861e-05
0.106209	1.21698e-05
0.108943	1.2464e-05
0.111823	1.27942e-05
0.114706	1.31073e-05
0.117584	1.34187e-05
0.12047	1.37278e-05
0.123237	1.4032e-05
0.126069	1.43477e-05
0.294491	3.2473e-05
0.0261456	3.23505e-06
0.0290813	3.56602e-06
0.0319848	3.8964e-06
0.034721	4.20928e-06
0.0376011	4.54053e-06
0.0404814	4.86395e-06
0.0433613	5.19113e-06
0.0462518	5.51798e-06
0.0489796	5.81624e-06
0.0518611	6.13911e-06
0.0547429	6.47265e-06
0.0576285	6.80239e-06
0.0605099	7.10912e-06
0.0632705	7.42311e-06
0.0661541	7.73897e-06
0.0690397	8.05822e-06
0.0719126	8.38178e-06
0.0748029	8.7037e-06
0.0776845	9.02244e-06
0.0804178	9.32678e-06
0.0832995	9.65687e-06
0.0861815	9.96546e-06
0.0890598	1.02814e-05
0.0919466	1.06059e-05
0.0946858	1.0912e-05
0.0975646	1.12209e-05
0.100448	1.15338e-05
0.103335	1.18492e-05
0.10621	1.21721e-05
0.108947	1.24715e-05
0.111825	1.27848e-05
0.114704	1.30916e-05
0.117584	1.34243e-05
0.120469	1.37351e-05
0.123238	1.40262e-05
0.126113	1.43528e-05
0.128947	1.46549e-05
0.294489	3.24866e-05
0.0232683	2.90988e-06
0.0261944	3.22477e-06
0.0290967	3.55966e-06
0.0319888	3.89979e-06
0.0347222	4.20578e-06
0.0376029	4.53824e-06
0.0404799	4.86526e-06
0.0433652	5.18989e-06
0.04625	5.50813e-06
0.0489786	5.82857e-06
0.0518647	6.14694e-06
0.0547448	6.46113e-06
0.0576322	6.79705e-06
0.0605094	7.12243e-06
0.0632729	7.42083e-06
0.0661544	7.73926e-06
0.06904	8.05884e-06
0.0719149	8.37472e-06
0.0748038	8.7057e-06
0.0776847	9.02492e-06
0.0804171	9.32594e-06
0.083298	9.64266e-06
0.0861821	9.9671e-06
0.0890597	1.02897e-05
0.0919475	1.06002e-05
0.0946845	1.09159e-05
0.0975705	1.1219e-05
0.100449	1.15367e-05
0.103332	1.18504e-05
0.106213	1.21722e-05
0.108944	1.24724e-05
0.111823	1.27931e-05
0.114705	1.3104e-05
0.117583	1.34137e-05
0.120471	1.37379e-05
0.123236	1.40396e-05
0.126111	1.43451e-05
0.128994	1.46533e-05
0.131827	1.49787e-05
0.294491	3.24864e-05
0.0203832	2.56748e-06
0.0233157	2.89092e-06
0.0262138	3.22426e-06
0.029099	3.56979e-06
0.0319888	3.89957e-06
0.0347225	4.20486e-06
0.0376025	4.54026e-06
0.0404838	4.8604e-06
0.0433631	5.18826e-06
0.0462483	5.51426e-06
0.0489787	5.82071e-06
0.0518629	6.14614e-06
0.0547447	6.46864e-06
0.0576297	6.79142e-06
0.0605082	7.1162e-06
0.0632706	7.42991e-06
0.0661533	7.74269e-06
0.0690391	8.06174e-06
0.071914	8.37621e-06
0.0748048	8.7069e-06
0.0776862	9.0215e-06
0.0804149	9.32556e-06
0.083299	9.65189e-06
0.0861819	9.96105e-06
0.0890629	1.02868e-05
0.0919464	1.06075e-05
0.0946851	1.09075e-05
0.0975657	1.12187e-05
0.100448	1.15423e-05
0.103335	1.18489e-05
0.106213	1.21746e-05
0.108945	1.24706e-05
0.111824	1.27894e-05
0.114706	1.31014e-05
0.117583	1.34205e-05
0.120469	1.37282e-05
0.123237	1.4029e-05
0.126117	1.43555e-05
0.128994	1.46675e-05
0.131878	1.49691e-05
0.134711	1.52805e-05
0.294492	3.24881e-05
0.0176478	2.24512e-06
0.0204304	2.56305e-06
0.0233317	2.89592e-06
0.0262144	3.23052e-06
0.0291007	3.56924e-06
0.0319902	3.89321e-06
0.0347224	4.20706e-06
0.037601	4.54375e-06
0.0404841	4.85939e-06
0.043365	5.18442e-06
0.04625	5.51437e-06
0.0489809	5.8201e-06
0.0518644	6.14318e-06
0.0547443	6.47004e-06
0.0576296	6.79803e-06
0.0605097	7.11938e-06
0.063273	7.4285e-06
0.0661548	7.739e-06
0.069041	8.05672e-06
0.0719148	8.37483e-06
0.0748048	8.70442e-06
0.0776839	9.01912e-06
0.080418	9.32365e-06
0.0832973	9.65769e-06
0.0861801	9.96979e-06
0.0890632	1.02866e-05
0.091948	1.06068e-05
0.0946859	1.09163e-05
0.0975656	1.12206e-05
0.100449	1.1543e-05
0.103333	1.18525e-05
0.106211	1.21703e-05
0.108944	1.24687e-05
0.111825	1.27827e-05
0.114702	1.30986e-05
0.117586	1.34186e-05
0.120469	1.37329e-05
0.123237	1.40328e-05
0.126113	1.43653e-05
0.128994	1.46689e-05
0.131876	1.49701e-05
0.134756	1.52723e-05
0.137445	1.55872e-05
0.29449	3.24878e-05
0.014771	1.90568e-06
0.0176964	2.24114e-06
0.0204488	2.56117e-06
0.0233377	2.88858e-06
0.0262167	3.23061e-06
0.0291021	3.55628e-06
0.0319916	3.89449e-06
0.0347218	4.20492e-06
0.0376008	4.53831e-06
0.0404821	4.86026e-06
0.0433646	5.18956e-06
0.0462505	5.51303e-06
0.0489783	5.82654e-06
0.0518643	6.14637e-06
0.0547467	6.46678e-06
0.057631	6.78694e-06
0.0605106	7.11501e-06
0.0632741	7.43017e-06
0.0661554	7.73975e-06
0.0690411	8.05385e-06
0.0719131	8.3766e-06
0.0748038	8.70521e-06
0.0776843	9.01846e-06
0.0804173	9.3321e-06
0.0832987	9.65782e-06
0.086183	9.95953e-06
0.0890603	1.02825e-05
0.091947	1.06096e-05
0.0946852	1.09117e-05
0.0975682	1.12226e-05
0.100451	1.15407e-05
0.103333	1.18544e-05
0.106212	1.21738e-05
0.108946	1.24719e-05
0.111822	1.27848e-05
0.114704	1.31037e-05
0.117584	1.34285e-05
0.12047	1.37307e-05
0.123238	1.40295e-05
0.126116	1.43498e-05
0.128996	1.46667e-05
0.131876	1.49855e-05
0.134757	1.52854e-05
0.137483	1.55965e-05
0.14033	1.58982e-05
0.29449	3.24902e-05
0.0118895	1.57607e-06
0.0148192	1.89424e-06
0.0177138	2.23172e-06
0.0204525	2.5598e-06
0.0233372	2.90297e-06
0.0262163	3.21975e-06
0.0291029	3.56095e-06
0.0319913	3.90191e-06
0.0347217	4.20245e-06
0.037603	4.5352e-06
0.0404841	4.86396e-06
0.0433658	5.18515e-06
0.046251	5.51384e-06
0.0489802	5.82515e-06
0.0518638	6.14076e-06
0.0547462	6.458e-06
0.0576296	6.79506e-06
0.0605127	7.11789e-06
0.0632724	7.41843e-06
0.0661543	7.7422e-06
0.0690412	8.05658e-06
0.0719162	8.37916e-06
0.0748052	8.7015e-06
0.0776843	9.02419e-06
0.0804155	9.32162e-06
0.0832971	9.6486e-06
0.0861834	9.96988e-06
0.0890633	1.02903e-05
0.091947	1.05975e-05
0.0946848	1.09177e-05
0.0975679	1.12244e-05
0.100449	1.15403e-05
0.103333	1.18492e-05
0.106212	1.21738e-05
0.108946	1.24723e-05
0.111823	1.27891e-05
0.114705	1.31007e-05
0.117584	1.34169e-05
0.120468	1.37325e-05
0.123236	1.4045e-05
0.126114	1.43728e-05
0.128995	1.46572e-05
0.131874	1.49769e-05
0.134756	1.5295e-05
0.137483	1.56024e-05
0.14037	1.59157e-05
0.143208	1.62168e-05
0.294491	3.24929e-05
0.00900882	1.2134e-06
0.0119374	1.56182e-06
0.0148344	1.89227e-06
0.0177168	2.23932e-06
0.0204538	2.55761e-06
0.0233372	2.88708e-06
0.0262159	3.22644e-06
0.0291016	3.56567e-06
0.0319919	3.89836e-06
0.0347222	4.19885e-06
0.0376006	4.53282e-06
0.0404828	4.85949e-06
0.0433635	5.18599e-06
0.0462484	5.51573e-06
0.0489813	5.81941e-06
0.0518645	6.13917e-06
0.0547444	6.46777e-06
0.0576313	6.79743e-06
0.0605101	7.11083e-06
0.0632726	7.42598e-06
0.0661562	7.74391e-06
0.0690414	8.06053e-06
0.0719143	8.37849e-06
0.074805	8.69979e-06
0.0776857	9.02213e-06
0.080418	9.32711e-06
0.0832982	9.65154e-06
0.0861804	9.96501e-06
0.0890617	1.02879e-05
0.0919471	1.06022e-05
0.094686	1.09171e-05
0.0975672	1.12178e-05
0.100451	1.15428e-05
0.103335	1.18608e-05
0.10621	1.21769e-05
0.108945	1.24661e-05
0.111824	1.27876e-05
0.114704	1.31035e-05
0.117583	1.34172e-05
0.120469	1.37273e-05
0.123236	1.40382e-05
0.126114	1.43511e-05
0.128994	1.46678e-05
0.131877	1.49809e-05
0.134756	1.52713e-05
0.137483	1.56073e-05
0.140373	1.59256e-05
0.143249	1.62168e-05
0.146092	1.65237e-05
0.29449	3.24904e-05
0.00612754	8.56963e-07
0.00905569	1.19462e-06
0.0119536	1.56341e-06
0.0148368	1.88906e-06
0.0177191	2.23011e-06
0.020454	2.56028e-06
0.0233378	2.89165e-06
0.0262198	3.21689e-06
0.0291026	3.55847e-06
0.0319921	3.89876e-06
0.034722	4.20405e-06
0.0376022	4.52404e-06
0.0404843	4.85736e-06
0.0433646	5.19124e-06
0.0462521	5.51272e-06
0.04898	5.81579e-06
0.0518656	6.13984e-06
0.0547487	6.46574e-06
0.0576307	6.78898e-06
0.0605128	7.1141e-06
0.0632705	7.42465e-06
0.0661561	7.73571e-06
0.0690417	8.06184e-06
0.0719164	8.38524e-06
0.0748068	8.69469e-06
0.0776873	9.01989e-06
0.0804185	9.32714e-06
0.0832988	9.64733e-06
0.0861853	9.96076e-06
0.0890607	1.02896e-05
0.0919481	1.06064e-05
0.0946876	1.091e-05
0.0975689	1.12213e-05
0.100449	1.15334e-05
0.103335	1.18499e-05
0.106213	1.21813e-05
0.108945	1.24708e-05
0.111824	1.27799e-05
0.114705	1.31069e-05
0.117582	1.34222e-05
0.120468	1.37316e-05
0.123235	1.40371e-05
0.126113	1.43511e-05
0.128994	1.46508e-05
0.131878	1.49771e-05
0.134758	1.52994e-05
0.137484	1.55977e-05
0.140371	1.5905e-05
0.143246	1.62093e-05
0.146131	1.65293e-05
0.148969	1.68439e-05
0.294492	3.24926e-05
0.00338618	5.11257e-07
0.0061719	8.43556e-07
0.0090702	1.19124e-06
0.0119551	1.55932e-06
0.0148412	1.882e-06
0.0177181	2.23196e-06
0.0204543	2.55821e-06
0.0233411	2.89117e-06
0.0262156	3.21148e-06
0.0291035	3.55823e-06
0.0319918	3.8993e-06
0.0347242	4.1969e-06
0.0376027	4.52743e-06
0.0404842	4.85721e-06
0.0433629	5.18493e-06
0.0462514	5.51227e-06
0.0489819	5.82033e-06
0.051866	6.13938e-06
0.0547473	6.46144e-06
0.0576304	6.79159e-06
0.0605127	7.11268e-06
0.0632734	7.4189e-06
0.0661555	7.73672e-06
0.0690418	8.05934e-06
0.0719154	8.37042e-06
0.0748063	8.69815e-06
0.0776851	9.01583e-06
0.0804164	9.31963e-06
0.0833017	9.65098e-06
0.0861822	9.97381e-06
0.0890618	1.02827e-05
0.0919454	1.0594e-05
0.0946862	1.09168e-05
0.0975682	1.12314e-05
0.100449	1.15336e-05
0.103335	1.18542e-05
0.106214	1.21766e-05
0.108947	1.24678e-05
0.111823	1.27902e-05
0.114707	1.3102e-05
0.117586	1.34124e-05
0.120469	1.37325e-05
0.123236	1.40349e-05
0.126116	1.43561e-05
0.128991	1.46501e-05
0.131877	1.49852e-05
0.134757	1.52942e-05
0.137482	1.56049e-05
0.14037	1.59085e-05
0.143248	1.62273e-05
0.146131	1.65247e-05
0.149009	1.68456e-05
0.151704	1.71299e-05
0.29449	3.24906e-05
0.000511465	1.06941e-07
0.00343911	4.71236e-07
0.00618608	8.45947e-07
0.00907597	1.19572e-06
0.0119582	1.54381e-06
0.0148421	1.88766e-06
0.0177203	2.23473e-06
0.0204547	2.54748e-06
0.0233412	2.88218e-06
0.0262173	3.22281e-06
0.0291041	3.55724e-06
0.0319943	3.89042e-06
0.0347226	4.19864e-06
0.0376061	4.5309e-06
0.040487	4.84659e-06
0.0433663	5.18239e-06
0.0462518	5.51363e-06
0.0489815	5.8147e-06
0.0518632	6.14078e-06
0.0547472	6.46671e-06
0.0576329	6.78921e-06
0.0605116	7.10947e-06
0.0632755	7.42524e-06
0.0661586	7.7312e-06
0.0690428	8.05658e-06
0.0719141	8.37211e-06
0.0748042	8.69808e-06
0.0776858	9.01334e-06
0.0804166	9.31964e-06
0.0833009	9.64979e-06
0.0861826	9.96537e-06
0.089061	1.02781e-05
0.0919463	1.06044e-05
0.0946859	1.091e-05
0.09757	1.12142e-05
0.10045	1.15343e-05
0.103335	1.186e-05
0.106212	1.21687e-05
0.108945	1.24623e-05
0.111822	1.2785e-05
0.114706	1.31065e-05
0.117584	1.34189e-05
0.120468	1.37343e-05
0.123236	1.40314e-05
0.126116	1.43417e-05
0.128995	1.4657e-05
0.131876	1.49896e-05
0.134758	1.52871e-05
0.137484	1.55898e-05
0.140372	1.58945e-05
0.143249	1.62116e-05
0.146132	1.65351e-05
0.149011	1.68523e-05
0.151745	1.71393e-05
0.154592	1.74482e-05
0.294491	3.24849e-05
-0.0023883	-2.92897e-07
0.000566897	8.31099e-08
0.00345911	4.71714e-07
0.00619236	8.35718e-07
0.00907607	1.19479e-06
0.0119598	1.54432e-06
0.0148435	1.87856e-06
0.0177202	2.22968e-06
0.0204574	2.55079e-06
0.0233397	2.87885e-06
0.0262196	3.21752e-06
0.0291059	3.55419e-06
0.0319926	3.89562e-06
0.0347266	4.19382e-06
0.0376044	4.52888e-06
0.0404861	4.84783e-06
0.0433661	5.18182e-06
0.0462534	5.50212e-06
0.0489832	5.8173e-06
0.0518639	6.13613e-06
0.0547487	6.45758e-06
0.0576314	6.79671e-06
0.060511	7.11126e-06
0.0632761	7.4177e-06
0.0661551	7.73913e-06
0.069043	8.0555e-06
0.0719172	8.36842e-06
0.0748066	8.70039e-06
0.0776851	9.02489e-06
0.0804174	9.32193e-06
0.0832992	9.6463e-06
0.0861823	9.96338e-06
0.0890604	1.02884e-05
0.091949	1.05974e-05
0.0946867	1.09066e-05
0.0975695	1.12211e-05
0.100449	1.15321e-05
0.103335	1.185e-05
0.106212	1.2183e-05
0.108946	1.24656e-05
0.111826	1.27793e-05
0.114704	1.30989e-05
0.117588	1.34189e-05
0.12047	1.37287e-05
0.123239	1.40346e-05
0.126117	1.43497e-05
0.128997	1.46466e-05
0.131876	1.49792e-05
0.134758	1.53053e-05
0.137484	1.55938e-05
0.140372	1.58874e-05
0.143249	1.62111e-05
0.146132	1.65378e-05
0.149009	1.68452e-05
0.151743	1.71264e-05
0.154633	1.74407e-05
0.157477	1.77605e-05
0.294491	3.24875e-05
-0.00526833	-6.76287e-07
-0.0023332	-3.17229e-07
0.000581838	7.12146e-08
0.00346386	4.48954e-07
0.00619385	8.30364e-07
0.0090777	1.18922e-06
0.0119599	1.54022e-06
0.0148411	1.87559e-06
0.0177208	2.22249e-06
0.0204559	2.54666e-06
0.0233411	2.87915e-06
0.0262211	3.2149e-06
0.0291065	3.54767e-06
0.0319936	3.87913e-06
0.0347261	4.19467e-06
0.0376069	4.5295e-06
0.0404843	4.85424e-06
0.0433667	5.1769e-06
0.0462522	5.50848e-06
0.0489824	5.81433e-06
0.0518646	6.13176e-06
0.0547517	6.45879e-06
0.0576317	6.7945e-06
0.0605122	7.10937e-06
0.0632723	7.41749e-06
0.0661555	7.73502e-06
0.0690447	8.05375e-06
0.0719172	8.37171e-06
0.0748059	8.6996e-06
0.0776887	9.01829e-06
0.0804171	9.31923e-06
0.083302	9.64051e-06
0.0861835	9.96699e-06
0.0890613	1.02804e-05
0.0919469	1.05912e-05
0.0946865	1.09062e-05
0.0975713	1.12259e-05
0.100451	1.15327e-05
0.103336	1.18495e-05
0.106213	1.21709e-05
0.108945	1.24712e-05
0.111823	1.27906e-05
0.11471	1.30954e-05
0.117585	1.34045e-05
0.12047	1.37223e-05
0.123238	1.40475e-05
0.126115	1.43669e-05
0.128996	1.46482e-05
0.131879	1.49664e-05
0.134756	1.53044e-05
0.137484	1.56046e-05
0.140374	1.59027e-05
0.143247	1.62063e-05
0.146133	1.65292e-05
0.149006	1.68601e-05
0.151743	1.71535e-05
0.154633	1.74539e-05
0.157517	1.77605e-05
0.160353	1.80747e-05
0.29449	3.24887e-05
-0.00814529	-1.04515e-06
-0.00521559	-6.95535e-07
-0.00231986	-3.42063e-07
0.000586857	5.08174e-08
0.00346715	4.53062e-07
0.00619416	8.15747e-07
0.00907888	1.18159e-06
0.0119594	1.54048e-06
0.0148433	1.88049e-06
0.0177227	2.21314e-06
0.0204596	2.53826e-06
0.0233413	2.88354e-06
0.0262193	3.21361e-06
0.0291048	3.5532e-06
0.0319932	3.88534e-06
0.0347256	4.19539e-06
0.0376069	4.52083e-06
0.0404849	4.85026e-06
0.0433655	5.18374e-06
0.0462521	5.50005e-06
0.0489819	5.81368e-06
0.051864	6.14047e-06
0.0547488	6.45756e-06
0.0576323	6.78109e-06
0.0605148	7.10521e-06
0.0632734	7.41613e-06
0.0661565	7.7311e-06
0.0690429	8.0465e-06
0.0719164	8.36722e-06
0.0748052	8.69682e-06
0.0776869	9.01933e-06
0.08042	9.32196e-06
0.083301	9.62939e-06
0.086183	9.96222e-06
0.0890633	1.02828e-05
0.0919505	1.05996e-05
0.0946866	1.0897e-05
0.0975709	1.12161e-05
0.100452	1.15406e-05
0.103336	1.18519e-05
0.106212	1.21684e-05
0.108947	1.24605e-05
0.111825	1.27811e-05
0.114708	1.31019e-05
0.117584	1.34197e-05
0.120473	1.37234e-05
0.123237	1.40288e-05
0.126115	1.43381e-05
0.128996	1.46665e-05
0.131877	1.49719e-05
0.134757	1.52977e-05
0.137485	1.55949e-05
0.140374	1.58815e-05
0.143249	1.62239e-05
0.146133	1.6539e-05
0.149009	1.68244e-05
0.151743	1.71307e-05
0.154631	1.74475e-05
0.157516	1.77622e-05
0.160396	1.80909e-05
0.163234	1.8381e-05
0.294492	3.24908e-05
-0.0108883	-1.38967e-06
-0.00809576	-1.07826e-06
-0.00519992	-7.12576e-07
-0.00231466	-3.47032e-07
0.000589582	4.24e-08
0.00346651	4.16325e-07
0.00619494	8.13112e-07
0.00907943	1.16175e-06
0.0119622	1.53104e-06
0.0148439	1.87028e-06
0.0177222	2.21489e-06
0.0204581	2.53342e-06
0.0233425	2.86958e-06
0.0262218	3.21595e-06
0.0291065	3.54356e-06
0.0319953	3.88049e-06
0.0347259	4.18727e-06
0.0376067	4.52807e-06
0.0404882	4.84737e-06
0.0433688	5.17564e-06
0.0462523	5.50268e-06
0.0489846	5.80793e-06
0.0518657	6.13145e-06
0.0547498	6.45578e-06
0.0576337	6.78672e-06
0.0605118	7.10451e-06
0.0632742	7.42063e-06
0.0661598	7.72931e-06
0.0690436	8.05336e-06
0.0719195	8.36606e-06
0.0748072	8.69367e-06
0.0776872	9.01413e-06
0.0804195	9.31288e-06
0.0833002	9.64259e-06
0.0861831	9.96396e-06
0.089064	1.02753e-05
0.0919494	1.05954e-05
0.0946888	1.09072e-05
0.0975683	1.12164e-05
0.100453	1.15276e-05
0.103335	1.18553e-05
0.106214	1.21776e-05
0.108947	1.24666e-05
0.111824	1.27831e-05
0.114705	1.30894e-05
0.117585	1.34208e-05
0.120473	1.37351e-05
0.123237	1.40283e-05
0.126115	1.43347e-05
0.128995	1.46581e-05
0.131878	1.49889e-05
0.134758	1.52812e-05
0.137487	1.55772e-05
0.140372	1.58977e-05
0.143249	1.62281e-05
0.146133	1.65288e-05
0.149011	1.6851e-05
0.151743	1.71295e-05
0.154633	1.74372e-05
0.157521	1.77595e-05
0.160396	1.80966e-05
0.163277	1.83896e-05
0.165972	1.86857e-05
0.294494	3.24871e-05
-0.0137655	-1.75535e-06
-0.0108348	-1.41121e-06
-0.00808237	-1.0892e-06
-0.00519497	-7.23794e-07
-0.00231055	-3.56533e-07
0.000590367	3.28642e-08
0.00346703	4.02215e-07
0.00619445	7.97795e-07
0.00907839	1.15867e-06
0.0119612	1.52101e-06
0.0148417	1.87391e-06
0.0177212	2.22027e-06
0.0204564	2.54113e-06
0.0233433	2.8694e-06
0.0262206	3.21064e-06
0.0291073	3.54373e-06
0.031996	3.88198e-06
0.0347241	4.18673e-06
0.037605	4.52248e-06
0.0404873	4.84742e-06
0.0433681	5.17374e-06
0.0462536	5.49918e-06
0.0489846	5.80495e-06
0.0518658	6.12534e-06
0.0547496	6.46239e-06
0.0576312	6.78874e-06
0.0605131	7.10741e-06
0.0632739	7.42097e-06
0.0661571	7.73647e-06
0.0690433	8.0534e-06
0.0719166	8.36767e-06
0.0748074	8.6927e-06
0.0776893	9.01701e-06
0.0804216	9.32114e-06
0.0833016	9.6449e-06
0.086184	9.95944e-06
0.0890649	1.02766e-05
0.0919497	1.05934e-05
0.0946877	1.09047e-05
0.0975695	1.12125e-05
0.100449	1.15276e-05
0.103337	1.18592e-05
0.106213	1.21665e-05
0.108945	1.24514e-05
0.111826	1.27754e-05
0.114707	1.31072e-05
0.117585	1.34128e-05
0.120471	1.37254e-05
0.123239	1.40363e-05
0.126117	1.43425e-05
0.128996	1.46583e-05
0.131877	1.49816e-05
0.134757	1.52909e-05
0.137484	1.55788e-05
0.140372	1.5894e-05
0.143246	1.622e-05
0.146133	1.65383e-05
0.14901	1.68414e-05
0.151745	1.71337e-05
0.154632	1.74383e-05
0.157518	1.77666e-05
0.160394	1.80897e-05
0.163276	1.83917e-05
0.16601	1.86782e-05
0.16886	1.90013e-05
0.294491	3.2493e-05
-0.0166448	-2.10536e-06
-0.0137135	-1.77253e-06
-0.0108195	-1.42904e-06
-0.00807813	-1.09939e-06
-0.00519431	-7.37805e-07
-0.00231296	-3.65789e-07
0.000590488	2.46705e-08
0.00346937	3.97422e-07
0.00619512	7.83962e-07
0.00907856	1.14494e-06
0.0119622	1.52314e-06
0.0148428	1.86585e-06
0.017724	2.20301e-06
0.0204578	2.53075e-06
0.0233418	2.87635e-06
0.0262205	3.21045e-06
0.0291054	3.53712e-06
0.0319929	3.88132e-06
0.034726	4.19335e-06
0.0376046	4.51757e-06
0.0404869	4.84781e-06
0.0433666	5.17713e-06
0.0462557	5.50079e-06
0.0489849	5.81125e-06
0.051867	6.13411e-06
0.0547477	6.45578e-06
0.0576318	6.78102e-06
0.0605135	7.1081e-06
0.0632754	7.41763e-06
0.0661586	7.72964e-06
0.0690426	8.04797e-06
0.071918	8.37322e-06
0.0748074	8.70141e-06
0.0776861	9.01228e-06
0.0804196	9.31429e-06
0.0832997	9.64235e-06
0.0861848	9.95793e-06
0.0890642	1.02821e-05
0.0919466	1.05954e-05
0.0946898	1.09067e-05
0.0975689	1.12122e-05
0.100452	1.154e-05
0.103337	1.18553e-05
0.106214	1.21613e-05
0.108947	1.24679e-05
0.111824	1.2793e-05
0.114707	1.30977e-05
0.117586	1.34059e-05
0.120471	1.3726e-05
0.123241	1.40435e-05
0.126118	1.43509e-05
0.128996	1.46592e-05
0.131878	1.49519e-05
0.134758	1.52755e-05
0.137485	1.55949e-05
0.140373	1.59073e-05
0.143251	1.6211e-05
0.146131	1.65145e-05
0.149009	1.68525e-05
0.151745	1.71414e-05
0.154633	1.7456e-05
0.157518	1.77673e-05
0.160396	1.80654e-05
0.163276	1.83799e-05
0.166007	1.87009e-05
0.168901	1.90304e-05
0.171734	1.93141e-05
0.294494	3.24886e-05
-0.0195274	-2.4568e-06
-0.0165932	-2.13043e-06
-0.0136961	-1.78759e-06
-0.0108163	-1.44032e-06
-0.0080768	-1.10503e-06
-0.00519302	-7.43905e-07
-0.00231178	-3.77511e-07
0.00059011	7.80668e-09
0.00346905	3.84685e-07
0.00619468	7.83754e-07
0.00907908	1.14041e-06
0.0119621	1.50623e-06
0.0148448	1.86547e-06
0.017723	2.20357e-06
0.0204566	2.5215e-06
0.023343	2.86692e-06
0.0262214	3.20895e-06
0.0291045	3.54251e-06
0.031995	3.8779e-06
0.0347261	4.18342e-06
0.0376034	4.5185e-06
0.0404867	4.83847e-06
0.0433693	5.18029e-06
0.0462542	5.49586e-06
0.0489818	5.80285e-06
0.051868	6.13425e-06
0.0547506	6.4599e-06
0.0576366	6.77599e-06
0.0605111	7.09688e-06
0.0632778	7.41686e-06
0.0661575	7.72257e-06
0.0690447	8.04946e-06
0.0719177	8.36404e-06
0.0748083	8.69951e-06
0.0776871	9.01528e-06
0.0804186	9.31788e-06
0.0832994	9.64497e-06
0.086185	9.95444e-06
0.0890635	1.02774e-05
0.0919496	1.06016e-05
0.0946873	1.08933e-05
0.0975668	1.12075e-05
0.10045	1.15347e-05
0.103336	1.18504e-05
0.106212	1.21689e-05
0.108948	1.24574e-05
0.111824	1.27784e-05
0.114707	1.30922e-05
0.117585	1.34195e-05
0.120472	1.37351e-05
0.123237	1.40232e-05
0.126116	1.43319e-05
0.128997	1.46568e-05
0.131876	1.49865e-05
0.134757	1.5286e-05
0.137484	1.55865e-05
0.140371	1.58937e-05
0.14325	1.62037e-05
0.146133	1.65318e-05
0.14901	1.68449e-05
0.151742	1.71483e-05
0.154632	1.74536e-05
0.157517	1.77581e-05
0.160395	1.80812e-05
0.163275	1.83928e-05
0.166012	1.87003e-05
0.168901	1.9014e-05
0.171773	1.92975e-05
0.174614	1.96216e-05
0.294493	3.24939e-05
-0.0224091	-2.80435e-06
-0.0194769	-2.47641e-06
-0.0165785	-2.12828e-06
-0.0136925	-1.80271e-06
-0.0108174	-1.44171e-06
-0.00807285	-1.10749e-06
-0.00519517	-7.54374e-07
-0.00231098	-3.97677e-07
0.000591999	3.51889e-09
0.00346963	3.78456e-07
0.00619607	7.67686e-07
0.00907877	1.12928e-06
0.011963	1.50008e-06
0.014843	1.85179e-06
0.017725	2.19866e-06
0.0204584	2.51877e-06
0.023344	2.8643e-06
0.0262214	3.19961e-06
0.029107	3.53722e-06
0.0319939	3.88183e-06
0.0347273	4.18541e-06
0.0376054	4.51497e-06
0.0404885	4.84567e-06
0.043368	5.17797e-06
0.0462545	5.49366e-06
0.0489833	5.80904e-06
0.051867	6.12791e-06
0.0547501	6.45117e-06
0.0576354	6.77666e-06
0.0605137	7.10814e-06
0.0632757	7.41466e-06
0.0661587	7.72404e-06
0.0690453	8.05557e-06
0.0719155	8.36823e-06
0.0748078	8.68622e-06
0.0776855	9.01348e-06
0.0804194	9.32181e-06
0.0833	9.63735e-06
0.0861845	9.95206e-06
0.0890623	1.0275e-05
0.0919493	1.06001e-05
0.0946878	1.09075e-05
0.0975722	1.12228e-05
0.100451	1.15278e-05
0.103337	1.18498e-05
0.106215	1.21723e-05
0.108949	1.24764e-05
0.111826	1.27888e-05
0.114707	1.30919e-05
0.117585	1.34127e-05
0.120472	1.37276e-05
0.123241	1.40171e-05
0.126118	1.43485e-05
0.128996	1.46622e-05
0.131877	1.49653e-05
0.134758	1.52835e-05
0.137487	1.56e-05
0.140376	1.59034e-05
0.14325	1.61968e-05
0.146133	1.65228e-05
0.14901	1.68549e-05
0.151742	1.71341e-05
0.154635	1.74705e-05
0.15752	1.7765e-05
0.160393	1.80647e-05
0.163277	1.83873e-05
0.16601	1.87083e-05
0.168899	1.90192e-05
0.171773	1.93071e-05
0.174656	1.96152e-05
0.177498	1.99319e-05
0.294491	3.24911e-05
-0.0252921	-3.14302e-06
-0.0223557	-2.82728e-06
-0.019461	-2.48423e-06
-0.0165749	-2.14665e-06
-0.0136918	-1.80529e-06
-0.0108128	-1.45997e-06
-0.00807228	-1.12759e-06
-0.00519196	-7.66575e-07
-0.0023113	-4.03786e-07
0.00059354	-8.97714e-09
0.00346978	3.75496e-07
0.00619527	7.57437e-07
0.00907899	1.12515e-06
0.0119647	1.49126e-06
0.0148448	1.84609e-06
0.0177242	2.1927e-06
0.0204572	2.51231e-06
0.0233414	2.86253e-06
0.0262223	3.19663e-06
0.0291067	3.52947e-06
0.0319945	3.8726e-06
0.034727	4.18729e-06
0.037605	4.51717e-06
0.0404869	4.84604e-06
0.0433666	5.17535e-06
0.0462537	5.49023e-06
0.0489844	5.80323e-06
0.0518689	6.12647e-06
0.0547493	6.46108e-06
0.0576353	6.77081e-06
0.0605141	7.09904e-06
0.0632731	7.41896e-06
0.0661598	7.72893e-06
0.0690435	8.04479e-06
0.0719173	8.36896e-06
0.0748081	8.69392e-06
0.0776872	9.0083e-06
0.080418	9.31747e-06
0.0833028	9.63847e-06
0.0861854	9.9459e-06
0.0890627	1.02767e-05
0.0919503	1.06018e-05
0.0946881	1.0911e-05
0.0975686	1.12091e-05
0.100452	1.15285e-05
0.103336	1.18438e-05
0.106215	1.2159e-05
0.108947	1.24627e-05
0.111826	1.27842e-05
0.114708	1.30929e-05
0.117587	1.34079e-05
0.120472	1.37441e-05
0.123241	1.40269e-05
0.126117	1.43459e-05
0.128998	1.46585e-05
0.131879	1.49764e-05
0.134757	1.52986e-05
0.137488	1.55922e-05
0.14037	1.59029e-05
0.143247	1.62043e-05
0.146133	1.65295e-05
0.149011	1.68474e-05
0.151742	1.71327e-05
0.154631	1.74344e-05
0.157518	1.77474e-05
0.160393	1.80949e-05
0.163277	1.84033e-05
0.166011	1.86785e-05
0.1689	1.90094e-05
0.171776	1.9309e-05
0.174656	1.96467e-05
0.17754	1.99456e-05
0.180375	2.02532e-05
0.294491	3.24897e-05
-0.0280269	-3.47576e-06
-0.0252441	-3.1676e-06
-0.0223412	-2.83053e-06
-0.0194575	-2.49192e-06
-0.0165717	-2.14994e-06
-0.0136907	-1.80498e-06
-0.0108135	-1.46252e-06
-0.00807259	-1.13278e-06
-0.00519268	-7.66333e-07
-0.00231184	-4.02112e-07
0.000596694	-1.66959e-08
0.00347078	3.60994e-07
0.00619497	7.50399e-07
0.00908148	1.12055e-06
0.0119592	1.48435e-06
0.0148444	1.8386e-06
0.0177238	2.17617e-06
0.0204575	2.50842e-06
0.0233442	2.85791e-06
0.0262213	3.19196e-06
0.0291074	3.52539e-06
0.031994	3.87908e-06
0.0347296	4.18061e-06
0.0376083	4.5083e-06
0.0404865	4.83972e-06
0.0433668	5.17181e-06
0.0462577	5.49132e-06
0.0489849	5.79518e-06
0.0518688	6.1299e-06
0.0547517	6.44481e-06
0.0576337	6.77379e-06
0.0605133	7.09931e-06
0.0632756	7.41599e-06
0.0661578	7.72111e-06
0.0690429	8.04858e-06
0.0719153	8.37187e-06
0.0748092	8.69235e-06
0.0776865	9.00592e-06
0.0804191	9.31352e-06
0.0833016	9.63823e-06
0.0861854	9.95844e-06
0.0890642	1.02835e-05
0.0919467	1.05999e-05
0.0946886	1.08949e-05
0.0975697	1.11998e-05
0.10045	1.15331e-05
0.103335	1.18597e-05
0.106214	1.21725e-05
0.108946	1.2453e-05
0.111825	1.27723e-05
0.114706	1.3098e-05
0.117586	1.34193e-05
0.120472	1.37298e-05
0.123238	1.40182e-05
0.126115	1.43399e-05
0.128996	1.46656e-05
0.131876	1.49822e-05
0.134759	1.52733e-05
0.137485	1.5578e-05
0.140373	1.59009e-05
0.143248	1.62327e-05
0.146136	1.65149e-05
0.149011	1.68265e-05
0.151744	1.71439e-05
0.154632	1.74477e-05
0.15752	1.77627e-05
0.160393	1.8089e-05
0.163277	1.83758e-05
0.166011	1.86948e-05
0.168902	1.90308e-05
0.171777	1.93329e-05
0.174657	1.96299e-05
0.177539	1.99353e-05
0.180422	2.02551e-05
0.183112	2.05471e-05
0.29449	3.24931e-05
-0.0309047	-3.81264e-06
-0.0279681	-3.49896e-06
-0.0252264	-3.18011e-06
-0.0223404	-2.83562e-06
-0.0194562	-2.50737e-06
-0.0165705	-2.16595e-06
-0.0136893	-1.8165e-06
-0.0108129	-1.47229e-06
-0.00807279	-1.1367e-06
-0.00519181	-7.7726e-07
-0.00230955	-4.16886e-07
0.00059331	-2.73137e-08
0.00347181	3.66593e-07
0.00619782	7.51581e-07
0.00907839	1.11385e-06
0.0119637	1.47027e-06
0.014847	1.83418e-06
0.0177243	2.18031e-06
0.0204598	2.50236e-06
0.0233454	2.85336e-06
0.0262221	3.18758e-06
0.0291063	3.51846e-06
0.0319941	3.87722e-06
0.0347269	4.18443e-06
0.0376055	4.50743e-06
0.0404858	4.8333e-06
0.0433681	5.17271e-06
0.0462549	5.49037e-06
0.0489819	5.79968e-06
0.0518668	6.1269e-06
0.0547495	6.44737e-06
0.0576323	6.77438e-06
0.0605138	7.09732e-06
0.0632763	7.41704e-06
0.0661572	7.72237e-06
0.0690428	8.04622e-06
0.0719171	8.36002e-06
0.0748068	8.68784e-06
0.0776875	9.00264e-06
0.0804191	9.31677e-06
0.0833002	9.64508e-06
0.0861872	9.95107e-06
0.0890623	1.02701e-05
0.0919514	1.05975e-05
0.0946871	1.09016e-05
0.0975711	1.12192e-05
0.100454	1.15344e-05
0.103338	1.18331e-05
0.106212	1.21564e-05
0.10895	1.24661e-05
0.111827	1.27912e-05
0.114708	1.30956e-05
0.117587	1.3407e-05
0.120471	1.37233e-05
0.123239	1.40338e-05
0.126116	1.43474e-05
0.128997	1.46544e-05
0.131879	1.49711e-05
0.134757	1.52839e-05
0.137487	1.55978e-05
0.140374	1.59056e-05
0.143249	1.62077e-05
0.146133	1.65202e-05
0.14901	1.68678e-05
0.151743	1.71431e-05
0.154634	1.74592e-05
0.15752	1.77705e-05
0.160395	1.80794e-05
0.163277	1.83987e-05
0.166011	1.87076e-05
0.168899	1.90366e-05
0.171777	1.93118e-05
0.174657	1.96147e-05
0.177542	1.99412e-05
0.180422	2.02592e-05
0.183152	2.05547e-05
0.186022	2.08511e-05
0.294493	3.24912e-05
-0.033796	-4.14884e-06
-0.0308334	-3.82965e-06
-0.0279533	-3.49938e-06
-0.0252232	-3.18678e-06
-0.0223368	-2.84472e-06
-0.0194554	-2.50644e-06
-0.0165705	-2.17363e-06
-0.0136904	-1.8258e-06
-0.0108104	-1.47762e-06
-0.00807511	-1.15234e-06
-0.0051911	-7.89589e-07
-0.00230955	-4.18667e-07
0.000595547	-2.55324e-08
0.00347125	3.5578e-07
0.00619467	7.37184e-07
0.00908021	1.10644e-06
0.0119631	1.46935e-06
0.0148463	1.82126e-06
0.0177246	2.18067e-06
0.0204596	2.49707e-06
0.0233425	2.8444e-06
0.0262219	3.19025e-06
0.029108	3.52257e-06
0.0319948	3.86174e-06
0.0347279	4.17839e-06
0.0376072	4.51253e-06
0.0404875	4.83431e-06
0.0433683	5.16322e-06
0.046254	5.48708e-06
0.0489838	5.80216e-06
0.0518692	6.12094e-06
0.054751	6.44614e-06
0.0576329	6.78367e-06
0.0605158	7.1004e-06
0.0632773	7.41249e-06
0.0661591	7.72869e-06
0.0690443	8.04535e-06
0.0719177	8.36509e-06
0.0748061	8.68956e-06
0.0776895	9.02074e-06
0.0804182	9.30846e-06
0.0833015	9.63404e-06
0.0861828	9.95883e-06
0.0890645	1.02689e-05
0.0919478	1.05917e-05
0.094688	1.09126e-05
0.0975705	1.12143e-05
0.100452	1.15205e-05
0.103336	1.18433e-05
0.106215	1.21763e-05
0.108946	1.24652e-05
0.111824	1.27748e-05
0.114708	1.30951e-05
0.117585	1.34214e-05
0.120471	1.37371e-05
0.12324	1.40363e-05
0.126118	1.43318e-05
0.128998	1.46438e-05
0.131879	1.49792e-05
0.13476	1.53007e-05
0.137487	1.55812e-05
0.140374	1.58746e-05
0.143249	1.62166e-05
0.146132	1.65494e-05
0.149011	1.68698e-05
0.151743	1.71271e-05
0.154634	1.7435e-05
0.15752	1.77675e-05
0.160391	1.80817e-05
0.163277	1.84102e-05
0.166011	1.86816e-05
0.1689	1.89859e-05
0.171776	1.93346e-05
0.174656	1.965e-05
0.17754	1.99633e-05
0.180423	2.02563e-05
0.183152	2.056e-05
0.186069	2.08619e-05
0.188897	2.11651e-05
0.294494	3.24934e-05
-0.0366755	-4.48708e-06
-0.0337368	-4.1699e-06
-0.0308258	-3.844e-06
-0.0279486	-3.4939e-06
-0.0252183	-3.19264e-06
-0.0223348	-2.86198e-06
-0.0194541	-2.51735e-06
-0.0165694	-2.16961e-06
-0.0136893	-1.83563e-06
-0.010811	-1.49185e-06
-0.00807124	-1.14772e-06
-0.00519066	-7.83572e-07
-0.00231074	-4.25812e-07
0.000594422	-3.6953e-08
0.00346994	3.47697e-07
0.00619614	7.34473e-07
0.00908007	1.10644e-06
0.0119648	1.46556e-06
0.0148466	1.81244e-06
0.0177215	2.16303e-06
0.0204573	2.50341e-06
0.0233459	2.84125e-06
0.0262235	3.17469e-06
0.0291057	3.51542e-06
0.0319965	3.86447e-06
0.0347291	4.1715e-06
0.0376049	4.49988e-06
0.0404893	4.83258e-06
0.0433686	5.16465e-06
0.0462568	5.48961e-06
0.0489841	5.80149e-06
0.0518682	6.13154e-06
0.054752	6.45184e-06
0.057636	6.77452e-06
0.0605139	7.10713e-06
0.0632767	7.41382e-06
0.0661587	7.71347e-06
0.0690448	8.04027e-06
0.0719161	8.37219e-06
0.074809	8.68179e-06
0.0776885	8.99871e-06
0.0804215	9.31674e-06
0.0833012	9.63878e-06
0.0861845	9.96054e-06
0.0890643	1.02682e-05
0.0919506	1.0591e-05
0.0946907	1.08971e-05
0.0975699	1.12156e-05
0.100452	1.15342e-05
0.103337	1.18451e-05
0.106214	1.21531e-05
0.108948	1.24559e-05
0.111826	1.27864e-05
0.114711	1.30937e-05
0.117586	1.34105e-05
0.120471	1.37204e-05
0.123239	1.4037e-05
0.126118	1.43426e-05
0.128996	1.46727e-05
0.131881	1.49758e-05
0.13476	1.52849e-05
0.137486	1.55972e-05
0.140372	1.59046e-05
0.143251	1.62248e-05
0.146135	1.65373e-05
0.149014	1.68335e-05
0.151744	1.71465e-05
0.154635	1.74609e-05
0.157518	1.77742e-05
0.160396	1.80697e-05
0.163278	1.83827e-05
0.166011	1.86844e-05
0.168899	1.90392e-05
0.171775	1.93355e-05
0.174657	1.96178e-05
0.17754	1.99095e-05
0.180422	2.02763e-05
0.183154	2.05624e-05
0.186068	2.08718e-05
0.188942	2.11604e-05
0.191777	2.14738e-05
0.294492	3.24936e-05
-0.0395509	-4.82457e-06
-0.0366114	-4.50244e-06
-0.0337207	-4.17427e-06
-0.0308213	-3.85161e-06
-0.0279475	-3.50839e-06
-0.025216	-3.19102e-06
-0.0223346	-2.8601e-06
-0.019452	-2.53256e-06
-0.0165683	-2.17835e-06
-0.0136864	-1.83763e-06
-0.0108136	-1.49916e-06
-0.00807256	-1.15962e-06
-0.00518989	-8.01324e-07
-0.00230585	-4.32579e-07
0.000594744	-4.30307e-08
0.00347283	3.43335e-07
0.00619726	7.25427e-07
0.00908157	1.08986e-06
0.0119643	1.46e-06
0.014847	1.81183e-06
0.0177247	2.15868e-06
0.020459	2.48594e-06
0.0233437	2.83204e-06
0.0262223	3.17513e-06
0.0291091	3.50538e-06
0.031997	3.8543e-06
0.0347296	4.15895e-06
0.0376079	4.49798e-06
0.0404879	4.82593e-06
0.0433687	5.16051e-06
0.0462532	5.48418e-06
0.0489843	5.78784e-06
0.0518699	6.12091e-06
0.0547508	6.44473e-06
0.057636	6.76661e-06
0.060515	7.09255e-06
0.063274	7.41438e-06
0.0661607	7.72683e-06
0.069044	8.03128e-06
0.0719187	8.35827e-06
0.0748092	8.688e-06
0.0776889	9.00186e-06
0.0804197	9.30645e-06
0.0833017	9.6279e-06
0.0861865	9.95092e-06
0.0890641	1.02738e-05
0.0919511	1.0595e-05
0.094689	1.08958e-05
0.0975699	1.12028e-05
0.100453	1.15327e-05
0.103337	1.18451e-05
0.106214	1.21568e-05
0.108947	1.24651e-05
0.111825	1.27733e-05
0.114707	1.31114e-05
0.117587	1.33949e-05
0.120471	1.37073e-05
0.123241	1.40379e-05
0.126117	1.43618e-05
0.128997	1.46486e-05
0.13188	1.49741e-05
0.134759	1.52703e-05
0.137485	1.55841e-05
0.140374	1.59063e-05
0.143247	1.62241e-05
0.146133	1.65057e-05
0.149012	1.68293e-05
0.151745	1.71541e-05
0.154633	1.74541e-05
0.15752	1.77591e-05
0.160396	1.80779e-05
0.163276	1.83887e-05
0.16601	1.86747e-05
0.1689	1.9033e-05
0.171778	1.93339e-05
0.174656	1.96321e-05
0.177542	1.99343e-05
0.180424	2.02655e-05
0.183153	2.05454e-05
0.186069	2.08558e-05
0.188942	2.11694e-05
0.191836	2.14743e-05
0.19466	2.17788e-05
0.294491	3.24924e-05
-0.0422847	-5.14907e-06
-0.0394948	-4.83808e-06
-0.0365981	-4.51383e-06
-0.033718	-4.18293e-06
-0.0308203	-3.84592e-06
-0.0279469	-3.52281e-06
-0.0252191	-3.20786e-06
-0.0223335	-2.86958e-06
-0.0194526	-2.52381e-06
-0.0165669	-2.19372e-06
-0.0136884	-1.84837e-06
-0.01081	-1.50151e-06
-0.00806964	-1.16568e-06
-0.00518887	-8.05827e-07
-0.00230813	-4.48233e-07
0.00059523	-5.13006e-08
0.00347324	3.42545e-07
0.00619767	7.24018e-07
0.00908346	1.08418e-06
0.0119658	1.4438e-06
0.0148475	1.80183e-06
0.0177239	2.1576e-06
0.0204607	2.48364e-06
0.0233445	2.82607e-06
0.0262219	3.16331e-06
0.0291108	3.50067e-06
0.0319969	3.85329e-06
0.0347278	4.15726e-06
0.0376066	4.48887e-06
0.0404896	4.82961e-06
0.0433696	5.15818e-06
0.046255	5.46947e-06
0.0489854	5.78955e-06
0.0518689	6.12042e-06
0.054748	6.43995e-06
0.0576342	6.76366e-06
0.0605156	7.09553e-06
0.0632759	7.40946e-06
0.0661599	7.71832e-06
0.0690431	8.05002e-06
0.0719199	8.35723e-06
0.0748062	8.6818e-06
0.0776889	9.00519e-06
0.0804201	9.31716e-06
0.0833033	9.62472e-06
0.0861868	9.94224e-06
0.0890653	1.02735e-05
0.0919501	1.06001e-05
0.0946868	1.08905e-05
0.0975723	1.12055e-05
0.100452	1.15332e-05
0.103336	1.18534e-05
0.106215	1.21596e-05
0.10895	1.24569e-05
0.111827	1.27819e-05
0.114709	1.309e-05
0.117589	1.34148e-05
0.120472	1.37331e-05
0.123241	1.40182e-05
0.126119	1.4321e-05
0.128998	1.46432e-05
0.131879	1.49926e-05
0.134761	1.5284e-05
0.137489	1.55908e-05
0.140373	1.58859e-05
0.143251	1.62088e-05
0.146134	1.65403e-05
0.149011	1.68448e-05
0.151744	1.71318e-05
0.154634	1.74305e-05
0.157518	1.77765e-05
0.160396	1.80955e-05
0.163279	1.8391e-05
0.166014	1.86847e-05
0.168902	1.90124e-05
0.171776	1.93254e-05
0.174658	1.96373e-05
0.17754	1.99419e-05
0.180421	2.02566e-05
0.183154	2.05374e-05
0.186068	2.08613e-05
0.188943	2.11862e-05
0.191836	2.14883e-05
0.194705	2.17499e-05
0.197398	2.2077e-05
0.294492	3.24979e-05
-0.0451652	-5.47218e-06
-0.0422347	-5.1539e-06
-0.0394783	-4.84277e-06
-0.0365941	-4.52089e-06
-0.033716	-4.17813e-06
-0.0308211	-3.85202e-06
-0.0279488	-3.53345e-06
-0.0252199	-3.20634e-06
-0.0223331	-2.87524e-06
-0.0194523	-2.5361e-06
-0.0165688	-2.19484e-06
-0.0136905	-1.85154e-06
-0.0108093	-1.5087e-06
-0.00807081	-1.17407e-06
-0.00519018	-8.08589e-07
-0.00230731	-4.45491e-07
0.000596121	-5.89292e-08
0.0034717	3.4043e-07
0.00619592	7.25908e-07
0.00908282	1.07787e-06
0.0119631	1.44107e-06
0.0148468	1.80093e-06
0.0177259	2.15403e-06
0.0204579	2.47646e-06
0.0233452	2.82232e-06
0.0262247	3.16488e-06
0.0291067	3.50153e-06
0.0319981	3.83607e-06
0.0347293	4.16609e-06
0.0376068	4.49741e-06
0.040488	4.82198e-06
0.0433691	5.15225e-06
0.0462564	5.48519e-06
0.0489857	5.79361e-06
0.0518682	6.11327e-06
0.0547503	6.44454e-06
0.0576334	6.76974e-06
0.0605161	7.09232e-06
0.0632769	7.40705e-06
0.0661589	7.72771e-06
0.0690441	8.03625e-06
0.0719186	8.35042e-06
0.0748093	8.69361e-06
0.0776893	9.00885e-06
0.0804208	9.30974e-06
0.0833038	9.6311e-06
0.0861858	9.95135e-06
0.0890668	1.02675e-05
0.0919495	1.05928e-05
0.0946898	1.08926e-05
0.0975725	1.12112e-05
0.100454	1.15188e-05
0.103337	1.18418e-05
0.106215	1.21689e-05
0.108947	1.24629e-05
0.111826	1.27834e-05
0.114709	1.30812e-05
0.117586	1.34034e-05
0.120473	1.37305e-05
0.123241	1.40385e-05
0.126118	1.43371e-05
0.128997	1.46404e-05
0.13188	1.49811e-05
0.134759	1.53049e-05
0.137485	1.5586e-05
0.140372	1.58846e-05
0.14325	1.62091e-05
0.146133	1.65491e-05
0.149013	1.68392e-05
0.151746	1.71225e-05
0.154632	1.7446e-05
0.15752	1.77694e-05
0.160398	1.80801e-05
0.163279	1.83897e-05
0.166014	1.86794e-05
0.168901	1.90147e-05
0.171778	1.93132e-05
0.174656	1.96363e-05
0.177539	1.99303e-05
0.180423	2.02583e-05
0.183155	2.05599e-05
0.186069	2.08892e-05
0.188939	2.11677e-05
0.191833	2.14655e-05
0.194705	2.17786e-05
0.197435	2.20918e-05
0.20028	2.23861e-05
0.294492	3.24959e-05
-0.0480491	-5.80348e-06
-0.0451137	-5.487e-06
-0.0422198	-5.16255e-06
-0.0394758	-4.8583e-06
-0.036593	-4.52644e-06
-0.0337158	-4.19108e-06
-0.03082	-3.87068e-06
-0.0279462	-3.53885e-06
-0.0252167	-3.2157e-06
-0.0223332	-2.88588e-06
-0.0194514	-2.54389e-06
-0.0165686	-2.20042e-06
-0.013688	-1.85838e-06
-0.010811	-1.51715e-06
-0.00807026	-1.18173e-06
-0.0051907	-8.14019e-07
-0.00230745	-4.55655e-07
0.000598186	-6.10529e-08
[truncated: 11,447 more rows]

## Sheet: ED Data Fig. 4g
	Field (T)	Moment (Am2)	Adjusted Field (T)	Adjusted Moment (Am2)
	0.9989	0.000125148	996.64	0.027229
	0.993929	0.000124722	991.81	0.027339
	0.989031	0.000124158	986.69	0.027401
	0.983659	0.000123549	981.58	0.027427
	0.978809	0.000122952	976.69	0.027503
	0.973922	0.000122402	971.82	0.027534
	0.969029	0.000121817	966.68	0.027617
	0.963643	0.000121192	961.57	0.027707
	0.958786	0.000120636	956.69	0.027697
	0.953902	0.000120085	951.81	0.027669
	0.949022	0.000119481	946.7	0.027733
	0.94366	0.000118874	941.57	0.027729
	0.938792	0.000118302	936.71	0.027745
	0.933936	0.000117716	931.8	0.027807
	0.929015	0.000117153	926.7	0.027784
	0.923656	0.000116529	921.56	0.027709
	0.918763	0.000115919	916.66	0.027735
	0.913872	0.000115346	911.79	0.027757
	0.909007	0.00011479	906.91	0.027755
	0.904106	0.000114206	901.8	0.027785
	0.898765	0.000113583	896.66	0.02779
	0.893865	0.000113016	891.78	0.027755
	0.888989	0.000112429	886.9	0.027776
	0.884108	0.000111848	881.78	0.027828
	0.87874	0.000111243	876.68	0.027806
	0.87389	0.000110674	871.8	0.027817
	0.868996	0.000110085	866.92	0.027862
	0.864125	0.000109532	861.81	0.027827
	0.858782	0.00010889	856.68	0.027823
	0.853899	0.000108289	851.81	0.027854
	0.849013	0.000107729	846.94	0.027837
	0.844144	0.000107141	841.8	0.027855
	0.838763	0.000106506	836.67	0.027871
	0.833877	0.00010594	831.8	0.027812
	0.829008	0.000105366	826.92	0.027775
	0.824128	0.000104763	822.06	0.027832
	0.819276	0.00010421	816.87	0.027869
	0.813776	0.000103576	811.71	0.027879
	0.808895	0.000103003	806.82	0.027902
	0.804015	0.000102429	801.96	0.027939
	0.799151	0.000101862	796.84	0.027926
	0.793783	0.000101231	791.7	0.027914
	0.788889	0.000100627	786.83	0.027922
	0.784024	0.000100075	781.95	0.027884
	0.779138	9.947e-05	776.83	0.027918
	0.773766	9.88531e-05	771.7	0.027892
	0.768896	9.82832e-05	766.82	0.027845
	0.764017	9.76994e-05	761.94	0.027828
	0.759134	9.71231e-05	756.83	0.027804
	0.753764	9.64935e-05	751.7	0.027772
	0.748871	9.59008e-05	746.81	0.027779
	0.743997	9.53328e-05	741.92	0.02777
	0.739113	9.4755e-05	737.05	0.027797
	0.734238	9.41765e-05	731.94	0.027818
	0.728876	9.35635e-05	726.8	0.027751
	0.724003	9.29691e-05	721.94	0.027711
	0.719127	9.23779e-05	717.03	0.0277
	0.714209	9.17897e-05	711.9	0.02771
	0.708841	9.11561e-05	706.78	0.027704
	0.703972	9.05896e-05	701.89	0.027671
	0.699078	9.00042e-05	697.03	0.027664
	0.694213	8.94286e-05	691.9	0.027642
	0.688832	8.87912e-05	686.77	0.027582
	0.683959	8.81974e-05	681.89	0.027547
	0.679078	8.76024e-05	677.02	0.027535
	0.6742	8.7023e-05	671.9	0.027527
	0.668837	8.63809e-05	666.78	0.027523
	0.663973	8.58152e-05	661.89	0.027469
	0.659086	8.52316e-05	657.01	0.027402
	0.654188	8.46413e-05	652.13	0.027367
	0.649317	8.40507e-05	647.01	0.027354
	0.643951	8.34215e-05	641.89	0.027306
	0.639075	8.28341e-05	637.01	0.027251
	0.634192	8.22459e-05	632.13	0.027216
	0.629319	8.16499e-05	627.03	0.027174
	0.623981	8.10206e-05	621.91	0.027096
	0.619097	8.0408e-05	617.03	0.027086
	0.614234	7.98281e-05	612.09	0.027115
	0.609242	7.92223e-05	606.92	0.027085
	0.603858	7.86045e-05	601.82	0.026923
	0.599007	7.79583e-05	596.95	0.02687
	0.594128	7.73751e-05	592.07	0.026805
	0.589252	7.6773e-05	586.94	0.02672
	0.583867	7.61358e-05	581.82	0.026577
	0.578999	7.55167e-05	576.95	0.026519
	0.574122	7.49335e-05	572.07	0.026453
	0.569263	7.43486e-05	567.19	0.026399
	0.564393	7.3752e-05	562.05	0.026326
	0.558972	7.31008e-05	556.93	0.026207
	0.5541	7.24827e-05	552.07	0.026137
	0.549249	7.18901e-05	547.19	0.026067
	0.544371	7.12896e-05	542.07	0.026007
	0.538987	7.0637e-05	536.95	0.025921
	0.534121	7.0046e-05	532.05	0.025822
	0.529237	6.94418e-05	527.2	0.025725
	0.524404	6.88488e-05	522.05	0.025613
	0.518984	6.81753e-05	516.94	0.025496
	0.514107	6.75719e-05	512.05	0.025403
	0.509215	6.69576e-05	507.15	0.02533
	0.504329	6.63647e-05	502.28	0.025244
	0.499445	6.57543e-05	496.91	0.025133
	0.494081	6.51003e-05	492.05	0.024997
	0.489234	6.44793e-05	487.17	0.024911
	0.484351	6.38752e-05	482.28	0.024814
	0.479473	6.3277e-05	477.16	0.024702
	0.474082	6.26053e-05	472.04	0.024585
	0.469216	6.20125e-05	467.16	0.024451
	0.46434	6.13954e-05	462.27	0.024332
	0.459445	6.07903e-05	457.15	0.024194
	0.454081	6.01131e-05	452.03	0.024047
	0.449216	5.95064e-05	447.17	0.023928
	0.444365	5.8883e-05	442.28	0.023844
	0.439447	5.82859e-05	437.15	0.023695
	0.434071	5.76053e-05	432.02	0.023544
	0.429202	5.69856e-05	427.14	0.023404
	0.424314	5.63706e-05	422.27	0.023256
	0.419449	5.57536e-05	417.4	0.023132
	0.414565	5.51373e-05	412.26	0.023031
	0.409175	5.44703e-05	407.09	0.022895
	0.404239	5.3866e-05	402.18	0.02272
	0.39935	5.32362e-05	397.3	0.022599
	0.394477	5.26208e-05	392.18	0.022451
	0.389102	5.1953e-05	387.06	0.022259
	0.384226	5.13141e-05	382.18	0.022094
	0.379343	5.07011e-05	377.3	0.021943
	0.374461	5.00653e-05	372.2	0.021814
	0.369114	4.94134e-05	367.07	0.021607
	0.364247	4.87797e-05	362.19	0.021436
	0.359372	4.81644e-05	357.31	0.021253
	0.354483	4.75397e-05	352.19	0.021064
	0.349111	4.68537e-05	347.07	0.020887
	0.344237	4.62322e-05	342.19	0.020707
	0.339352	4.56189e-05	337.31	0.020546
	0.334478	4.49861e-05	332.43	0.02043
	0.329595	4.43846e-05	327.3	0.020188
	0.324212	4.36953e-05	322.19	0.019926
	0.31936	4.30196e-05	317.31	0.0198
	0.314478	4.24098e-05	312.43	0.019628
	0.309601	4.17834e-05	307.28	0.019458
	0.304191	4.1089e-05	302.15	0.019309
	0.299318	4.04776e-05	297.28	0.019096
	0.294443	3.98604e-05	292.4	0.018855
	0.28957	3.92043e-05	287.28	0.018643
	0.284189	3.85156e-05	282.15	0.018396
	0.279303	3.7868e-05	277.26	0.0182
	0.274431	3.72385e-05	272.39	0.017998
	0.269559	3.66155e-05	267.27	0.017743
	0.264174	3.59166e-05	262.15	0.017502
	0.259307	3.52693e-05	257.27	0.017271
	0.254441	3.46478e-05	252.39	0.017052
	0.249564	3.39793e-05	247.49	0.016894
	0.244649	3.33706e-05	242.36	0.016628
	0.239267	3.26586e-05	237.24	0.016381
	0.234404	3.20214e-05	232.37	0.016153
	0.229536	3.13903e-05	227.48	0.015966
	0.224654	3.07525e-05	222.36	0.015732
	0.219273	3.0081e-05	217.24	0.015379
	0.214403	2.93954e-05	212.36	0.015185
	0.209542	2.87575e-05	207.49	0.014978
	0.204662	2.81381e-05	202.3	0.014729
	0.199187	2.73992e-05	197.14	0.014495
	0.194318	2.67843e-05	192.27	0.014201
	0.18944	2.61104e-05	187.39	0.013973
	0.184553	2.54692e-05	182.27	0.01374
	0.179189	2.47604e-05	177.13	0.0135
	0.174302	2.41326e-05	172.26	0.013202
	0.169432	2.34826e-05	167.39	0.012907
	0.164553	2.28215e-05	162.51	0.012704
	0.159689	2.21708e-05	157.36	0.01245
	0.154306	2.14942e-05	152.24	0.012055
	0.149405	2.07883e-05	147.37	0.011823
	0.144536	2.01444e-05	142.5	0.011573
	0.139668	1.95176e-05	137.37	0.011246
	0.134292	1.87925e-05	132.25	0.010931
	0.129423	1.81423e-05	127.38	0.010608
	0.124543	1.74836e-05	122.51	0.010321
	0.119676	1.68103e-05	117.38	0.010075
	0.114309	1.61067e-05	112.26	0.0097395
	0.109433	1.54565e-05	107.4	0.0093733
	0.104562	1.47774e-05	102.51	0.0090787
	0.099663	1.4109e-05	97.36	0.0087774
	0.0942728	1.33966e-05	92.24	0.0084232
	0.0894092	1.27184e-05	87.35	0.008122
	0.0845291	1.20578e-05	82.49	0.0077889
	0.079658	1.1398e-05	77.6	0.0074684
	0.0747857	1.07203e-05	72.47	0.0071626
	0.0693901	1.00062e-05	67.36	0.0067609
	0.0645156	9.33289e-06	62.48	0.0063634
	0.0596406	8.63988e-06	57.59	0.0060074
	0.0547632	7.95988e-06	52.47	0.005658
	0.0493888	7.21898e-06	47.35	0.005308
	0.0445259	6.5529e-06	42.46	0.0049596
	0.0396478	5.87953e-06	37.61	0.004574
	0.0348017	5.2097e-06	32.47	0.0040845
	0.0293765	4.42456e-06	27.34	0.0036186
	0.0245066	3.69928e-06	22.46	0.0032343
	0.0196341	3.00946e-06	17.58	0.0027679
	0.014761	2.29774e-06	12.47	0.0023076
	0.00938841	1.47885e-06	7.34	0.0017958
	0.00452174	8.05231e-07	2.48	0.0010698
	-0.00033235	2.74992e-09	-2.48	-0.00027965
	-0.00528753	-7.75115e-07	-7.34	-0.00086543
	-0.010159	-1.5306e-06	-12.47	-0.0014031
	-0.015552	-2.31292e-06	-17.58	-0.0019859
	-0.0204087	-3.0376e-06	-22.46	-0.0024869
	-0.0252804	-3.76198e-06	-27.34	-0.0029091
	-0.0301812	-4.46054e-06	-32.47	-0.0033973
	-0.0355558	-5.21541e-06	-37.61	-0.0039528
	-0.0404221	-5.94734e-06	-42.46	-0.0043324
	-0.0452795	-6.64243e-06	-47.35	-0.0047016
	-0.0501745	-7.30221e-06	-52.47	-0.0051163
	-0.0555484	-8.07607e-06	-57.59	-0.0054097
	-0.0604223	-8.72687e-06	-62.48	-0.0057354
	-0.0653171	-9.38471e-06	-67.36	-0.0060853
	-0.070195	-1.0063e-05	-72.47	-0.006489
	-0.0755531	-1.07918e-05	-77.6	-0.0069149
	-0.0804175	-1.15024e-05	-82.49	-0.0072351
	-0.085314	-1.21543e-05	-87.35	-0.0075569
	-0.090177	-1.28351e-05	-92.24	-0.0078489
	-0.0950716	-1.34779e-05	-97.36	-0.0082353
	-0.100438	-1.42229e-05	-102.51	-0.0085493
	-0.105347	-1.49035e-05	-107.4	-0.008847
	-0.110229	-1.5535e-05	-112.26	-0.0091835
	-0.115092	-1.62262e-05	-117.38	-0.0094512
	-0.120458	-1.69257e-05	-122.51	-0.0097519
	-0.125341	-1.75918e-05	-127.38	-0.010048
	-0.130208	-1.82302e-05	-132.25	-0.010371
	-0.135087	-1.89119e-05	-137.37	-0.010655
	-0.140446	-1.96172e-05	-142.5	-0.011012
	-0.145333	-2.02847e-05	-147.37	-0.011336
	-0.15021	-2.09582e-05	-152.24	-0.011616
	-0.155075	-2.161e-05	-157.36	-0.011903
	-0.160415	-2.23253e-05	-162.51	-0.012169
	-0.165331	-2.2978e-05	-167.39	-0.012394
	-0.170218	-2.36224e-05	-172.26	-0.012669
	-0.175096	-2.42552e-05	-177.13	-0.012966
	-0.179956	-2.49302e-05	-182.27	-0.013217
	-0.185347	-2.56292e-05	-187.39	-0.013491
	-0.190231	-2.62889e-05	-192.27	-0.013699
	-0.195106	-2.69211e-05	-197.14	-0.013939
	-0.199966	-2.75545e-05	-202.3	-0.014185
	-0.205419	-2.82835e-05	-207.49	-0.014427
	-0.210313	-2.89044e-05	-212.36	-0.014699
	-0.215187	-2.95735e-05	-217.24	-0.014914
	-0.22007	-3.0201e-05	-222.36	-0.015161
	-0.225451	-3.09156e-05	-227.48	-0.015394
	-0.230311	-3.15432e-05	-232.37	-0.015648
	-0.235197	-3.21933e-05	-237.24	-0.015851
	-0.240079	-3.2836e-05	-242.36	-0.016051
	-0.245446	-3.35187e-05	-247.49	-0.01633
	-0.250323	-3.41641e-05	-252.39	-0.016589
	-0.255217	-3.48213e-05	-257.27	-0.01677
	-0.2601	-3.54586e-05	-262.15	-0.016988
	-0.264988	-3.60737e-05	-267.27	-0.017273
	-0.270358	-3.68085e-05	-272.39	-0.017446
	-0.275211	-3.74267e-05	-277.26	-0.017637
	-0.280099	-3.80524e-05	-282.15	-0.017879
	-0.284996	-3.86914e-05	-287.28	-0.018156
	-0.290367	-3.9409e-05	-292.4	-0.018361
	-0.295225	-4.005e-05	-297.28	-0.018511
	-0.300114	-4.06631e-05	-302.15	-0.018697
	-0.304983	-4.129e-05	-307.28	-0.018887
	-0.310378	-4.19852e-05	-312.43	-0.019087
	-0.315258	-4.26091e-05	-317.31	-0.019317
	-0.320137	-4.32465e-05	-322.19	-0.019514
	-0.325015	-4.38894e-05	-327.3	-0.019702
	-0.330388	-4.45676e-05	-332.43	-0.019876
	-0.33527	-4.52137e-05	-337.31	-0.020002
	-0.34014	-4.58024e-05	-342.19	-0.020237
	-0.345028	-4.64452e-05	-347.07	-0.020413
	-0.3499	-4.70853e-05	-352.19	-0.020537
	-0.355272	-4.77521e-05	-357.31	-0.020747
	-0.360144	-4.83701e-05	-362.19	-0.020955
	-0.365018	-4.902e-05	-367.07	-0.021126
	-0.369898	-4.96326e-05	-372.2	-0.021313
	-0.375278	-5.03384e-05	-377.3	-0.021426
	-0.380144	-5.09387e-05	-382.18	-0.021572
	-0.385014	-5.1553e-05	-387.06	-0.021757
	-0.389896	-5.21741e-05	-392.18	-0.021958
	-0.395258	-5.2875e-05	-397.3	-0.022106
	-0.400123	-5.34889e-05	-402.18	-0.022211
	-0.405	-5.41058e-05	-407.09	-0.022282
	-0.409941	-5.47067e-05	-412.26	-0.022429
	-0.415339	-5.5374e-05	-417.4	-0.022626
	-0.420226	-5.60137e-05	-422.27	-0.022763
	-0.425097	-5.66263e-05	-427.14	-0.022897
	-0.429974	-5.72436e-05	-432.02	-0.023037
	-0.434838	-5.78521e-05	-437.15	-0.023183
	-0.440229	-5.8541e-05	-442.28	-0.023301
	-0.445106	-5.91429e-05	-447.17	-0.023436
	-0.449982	-5.97604e-05	-452.03	-0.023558
	-0.454836	-6.0368e-05	-457.15	-0.023692
	-0.460223	-6.10439e-05	-462.27	-0.023849
	-0.465102	-6.16577e-05	-467.16	-0.023957
	-0.46999	-6.2284e-05	-472.04	-0.024033
	-0.474862	-6.28677e-05	-477.16	-0.024172
	-0.480237	-6.35482e-05	-482.28	-0.024302
	-0.485096	-6.41534e-05	-487.17	-0.024422
	-0.489981	-6.47718e-05	-492.05	-0.024506
	-0.49486	-6.53732e-05	-496.91	-0.024623
	-0.49973	-6.5973e-05	-502.28	-0.024746
	-0.505107	-6.66584e-05	-507.15	-0.024796
	-0.509969	-6.72439e-05	-512.05	-0.024877
	-0.514875	-6.78452e-05	-516.94	-0.024985
	-0.51977	-6.84507e-05	-522.05	-0.025091
	-0.52511	-6.91212e-05	-527.2	-0.025189
	-0.529993	-6.97156e-05	-532.05	-0.025322
	-0.534869	-7.03318e-05	-536.95	-0.025397
	-0.539771	-7.09462e-05	-542.07	-0.025448
	-0.545146	-7.15874e-05	-547.19	-0.02552
	-0.550009	-7.21938e-05	-552.07	-0.025557
	-0.554897	-7.27758e-05	-556.93	-0.025655
	-0.559764	-7.33727e-05	-562.05	-0.025776
	-0.565134	-7.40485e-05	-567.19	-0.025847
	-0.569986	-7.46465e-05	-572.07	-0.025918
	-0.574885	-7.52392e-05	-576.95	-0.026004
	-0.579768	-7.58471e-05	-581.82	-0.026063
	-0.58465	-7.64416e-05	-586.94	-0.026169
	-0.59001	-7.70949e-05	-592.07	-0.026307
	-0.594886	-7.77197e-05	-596.95	-0.026372
	-0.59978	-7.83188e-05	-601.82	-0.026454
	-0.604642	-7.89112e-05	-606.92	-0.026518
	-0.609984	-7.95773e-05	-612.09	-0.026544
	-0.614938	-8.01586e-05	-617.03	-0.026592
	-0.619831	-8.07647e-05	-621.91	-0.026617
	-0.624717	-8.13393e-05	-627.03	-0.026676
	-0.630083	-8.19999e-05	-632.13	-0.026704
	-0.634951	-8.25807e-05	-637.01	-0.026744
	-0.639825	-8.31708e-05	-641.89	-0.026817
	-0.644712	-8.37597e-05	-647.01	-0.026871
	-0.650068	-8.44308e-05	-652.13	-0.026867
	-0.654948	-8.49907e-05	-657.01	-0.026931
	-0.659829	-8.55941e-05	-661.89	-0.026955
	-0.664697	-8.6179e-05	-666.78	-0.026967
	-0.669587	-8.67641e-05	-671.9	-0.027013
	-0.67497	-8.74033e-05	-677.02	-0.027079
	-0.679842	-8.80121e-05	-681.89	-0.027074
	-0.684704	-8.85857e-05	-686.77	-0.027117
	-0.689588	-8.91658e-05	-691.9	-0.027164
	-0.694972	-8.98328e-05	-697.03	-0.027175
	-0.699843	-9.03983e-05	-701.89	-0.027224
	-0.704712	-9.10002e-05	-706.78	-0.027221
	-0.709588	-9.15765e-05	-711.9	-0.027239
	-0.714956	-9.22144e-05	-717.03	-0.027266
	-0.71986	-9.28065e-05	-721.94	-0.027254
	-0.724746	-9.33882e-05	-726.8	-0.027232
	-0.729606	-9.39546e-05	-731.94	-0.027267
	-0.735	-9.45938e-05	-737.05	-0.02733
	-0.739866	-9.51964e-05	-741.92	-0.027348
	-0.744737	-9.57766e-05	-746.81	-0.027377
	-0.749616	-9.63637e-05	-751.7	-0.027369
	-0.75453	-9.69535e-05	-756.83	-0.027345
	-0.759894	-9.75742e-05	-761.94	-0.027364
	-0.764756	-9.81591e-05	-766.82	-0.02735
	-0.76963	-9.87371e-05	-771.7	-0.027335
	-0.774508	-9.93072e-05	-776.83	-0.027372
	-0.779895	-9.99481e-05	-781.95	-0.027418
	-0.784767	-0.000100549	-786.83	-0.027419
	-0.789641	-0.000101123	-791.7	-0.027459
	-0.794517	-0.000101707	-796.84	-0.027451
	-0.799897	-0.000102363	-801.96	-0.027375
	-0.804765	-0.000102908	-806.82	-0.027392
	-0.809632	-0.000103485	-811.71	-0.027388
	-0.814522	-0.000104076	-816.87	-0.027341
	-0.819957	-0.000104702	-822.06	-0.027387
	-0.824838	-0.000105278	-826.92	-0.027401
	-0.829715	-0.000105887	-831.8	-0.027344
	-0.834594	-0.000106436	-836.67	-0.027376
	-0.839463	-0.000107018	-841.8	-0.02741
	-0.844835	-0.00010767	-846.94	-0.027412
	-0.849732	-0.000108252	-851.81	-0.02744
	-0.854597	-0.000108828	-856.68	-0.02745
	-0.859471	-0.000109424	-861.81	-0.027399
	-0.864842	-0.000110043	-866.92	-0.027416
	-0.869714	-0.000110614	-871.8	-0.027413
	-0.874603	-0.000111214	-876.68	-0.027354
	-0.879466	-0.000111763	-881.78	-0.0274
	-0.884829	-0.000112399	-886.9	-0.02743
	-0.889701	-0.000113008	-891.78	-0.027395
	-0.894573	-0.000113561	-896.66	-0.027437
	-0.899447	-0.00011415	-901.8	-0.027421
	-0.904829	-0.000114801	-906.91	-0.027358
	-0.909706	-0.00011535	-911.79	-0.027384
	-0.914572	-0.00011593	-916.66	-0.027393
	-0.919448	-0.00011652	-921.56	-0.027378
	-0.924351	-0.000117092	-926.7	-0.02742
	-0.929737	-0.000117735	-931.8	-0.027434
	-0.934588	-0.000118332	-936.71	-0.027401
	-0.939482	-0.000118891	-941.57	-0.027445
	-0.944347	-0.000119475	-946.7	-0.027465
	-0.949735	-0.000120133	-951.81	-0.027407
	-0.954603	-0.000120696	-956.69	-0.027417
	-0.959477	-0.00012126	-961.57	-0.02744
	-0.964349	-0.000121862	-966.68	-0.027402
	-0.969725	-0.000122481	-971.82	-0.027431
	-0.974612	-0.000123062	-976.69	-0.027425
	-0.979466	-0.000123654	-981.58	-0.027394
	-0.984343	-0.000124208	-986.69	-0.02744
	-0.98973	-0.000124861	-991.81	-0.027148
	-0.994595	-0.000125449	-996.64	-0.027368
	-0.99935	-0.000125825	-996.64	-0.027472
			-991.81	-0.027015
	-0.999347	-0.000125817	-986.69	-0.027338
	-0.994425	-0.000125376	-981.58	-0.027461
	-0.989535	-0.000124828	-976.69	-0.02756
	-0.984158	-0.000124224	-971.82	-0.02761
	-0.979269	-0.000123667	-966.68	-0.027622
	-0.974395	-0.000123094	-961.57	-0.02766
	-0.969515	-0.000122516	-956.69	-0.027697
	-0.964135	-0.000121895	-951.81	-0.027685
	-0.959257	-0.000121321	-946.7	-0.027708
	-0.954381	-0.000120732	-941.57	-0.027727
	-0.949506	-0.000120174	-936.71	-0.027751
	-0.944132	-0.00011953	-931.8	-0.027797
	-0.939259	-0.00011897	-926.7	-0.027775
	-0.934367	-0.000118396	-921.56	-0.027775
	-0.929499	-0.000117803	-916.66	-0.027747
	-0.92412	-0.000117178	-911.79	-0.027692
	-0.919221	-0.000116571	-906.91	-0.027739
	-0.914349	-0.000115988	-901.8	-0.027779
	-0.909465	-0.000115438	-896.66	-0.027802
	-0.904585	-0.000114853	-891.78	-0.027814
	-0.899206	-0.000114231	-886.9	-0.027791
	-0.894343	-0.000113646	-881.78	-0.027771
	-0.889464	-0.000113063	-876.68	-0.027808
	-0.884581	-0.000112478	-871.8	-0.027825
	-0.879222	-0.000111865	-866.92	-0.027815
	-0.874356	-0.000111277	-861.81	-0.02785
	-0.869467	-0.000110702	-856.68	-0.027846
	-0.864599	-0.000110137	-851.81	-0.027852
	-0.859236	-0.000109489	-846.94	-0.02786
	-0.854362	-0.000108924	-841.8	-0.027826
	-0.849486	-0.000108337	-836.67	-0.027864
	-0.84459	-0.000107748	-831.8	-0.027849
	-0.839212	-0.000107135	-826.92	-0.027783
	-0.834347	-0.000106528	-822.06	-0.027805
	-0.829461	-0.000105943	-816.87	-0.027843
	-0.824601	-0.000105383	-811.71	-0.02788
	-0.81968	-0.000104803	-806.82	-0.027934
	-0.814267	-0.000104176	-801.96	-0.027943
	-0.809386	-0.000103612	-796.84	-0.027895
	-0.804517	-0.000103025	-791.7	-0.027906
	-0.79963	-0.000102431	-786.83	-0.027923
	-0.794247	-0.000101809	-781.95	-0.027935
	-0.789399	-0.000101228	-776.83	-0.027913
	-0.784502	-0.000100659	-771.7	-0.027882
	-0.779608	-0.000100058	-766.82	-0.027857
	-0.774258	-9.94247e-05	-761.94	-0.027812
	-0.769392	-9.88334e-05	-756.83	-0.027776
	-0.764516	-9.82452e-05	-751.7	-0.027768
	-0.759625	-9.76563e-05	-746.81	-0.027794
	-0.754267	-9.70241e-05	-741.92	-0.027818
	-0.749359	-9.64524e-05	-737.05	-0.027791
	-0.74447	-9.58749e-05	-731.94	-0.027741
	-0.739583	-9.52786e-05	-726.8	-0.027766
	-0.734723	-9.4693e-05	-721.94	-0.027754
	-0.729357	-9.40758e-05	-717.03	-0.027695
	-0.724486	-9.34749e-05	-711.9	-0.027705
	-0.719596	-9.28862e-05	-706.78	-0.027715
	-0.71469	-9.23166e-05	-701.89	-0.027689
	-0.709327	-9.16755e-05	-697.03	-0.027643
	-0.704397	-9.10816e-05	-691.9	-0.027584
	-0.699574	-9.04939e-05	-686.77	-0.027587
	-0.694703	-8.99018e-05	-681.89	-0.027586
	-0.689329	-8.92772e-05	-677.02	-0.027567
	-0.684446	-8.86863e-05	-671.9	-0.027522
	-0.679569	-8.81093e-05	-666.78	-0.027499
	-0.674704	-8.75094e-05	-661.89	-0.027469
	-0.669318	-8.68776e-05	-657.01	-0.027407
	-0.664432	-8.62762e-05	-652.13	-0.027359
	-0.659559	-8.56868e-05	-647.01	-0.027345
	-0.65468	-8.50941e-05	-641.89	-0.02732
	-0.649807	-8.45216e-05	-637.01	-0.027263
	-0.644439	-8.38684e-05	-632.13	-0.0272
	-0.63955	-8.3273e-05	-627.03	-0.027145
	-0.634683	-8.26775e-05	-621.91	-0.027138
	-0.629818	-8.20901e-05	-617.03	-0.027095
	-0.624435	-8.14564e-05	-612.09	-0.027061
	-0.619564	-8.08521e-05	-606.92	-0.027034
	-0.614594	-8.02703e-05	-601.82	-0.027
	-0.609737	-7.96745e-05	-596.95	-0.026923
	-0.604364	-7.90364e-05	-592.07	-0.026817
	-0.599512	-7.84213e-05	-586.94	-0.026659
	-0.594627	-7.78248e-05	-581.82	-0.026564
	-0.589743	-7.71856e-05	-576.95	-0.026523
	-0.584365	-7.65487e-05	-572.07	-0.02647
	-0.579494	-7.5949e-05	-567.19	-0.026398
	-0.574628	-7.53646e-05	-562.05	-0.026287
	-0.569752	-7.47561e-05	-556.93	-0.026225
	-0.564872	-7.41506e-05	-552.07	-0.026151
	-0.55948	-7.3502e-05	-547.19	-0.026071
	-0.554621	-7.2895e-05	-542.07	-0.02601
	-0.549755	-7.23054e-05	-536.95	-0.025936
	-0.544865	-7.17076e-05	-532.05	-0.02581
	-0.53948	-7.10468e-05	-527.2	-0.025697
	-0.534616	-7.04237e-05	-522.05	-0.025617
	-0.529739	-6.983e-05	-516.94	-0.025515
	-0.524842	-6.92249e-05	-512.05	-0.025409
	-0.519485	-6.85591e-05	-507.15	-0.02532
	-0.514612	-6.79524e-05	-502.28	-0.025235
	-0.509703	-6.73514e-05	-496.91	-0.025115
	-0.504831	-6.67472e-05	-492.05	-0.025021
	-0.499963	-6.61382e-05	-487.17	-0.024921
	-0.494584	-6.5477e-05	-482.28	-0.024818
	-0.489718	-6.48679e-05	-477.16	-0.024704
	-0.484833	-6.42654e-05	-472.04	-0.024577
	-0.479969	-6.36546e-05	-467.16	-0.024454
	-0.474592	-6.29823e-05	-462.27	-0.024305
	-0.469721	-6.23703e-05	-457.15	-0.02419
	-0.464836	-6.17462e-05	-452.03	-0.024073
	-0.45995	-6.11504e-05	-447.17	-0.023948
	-0.454565	-6.04684e-05	-442.28	-0.023816
	-0.449707	-5.98643e-05	-437.15	-0.02368
	-0.444838	-5.92453e-05	-432.02	-0.023547
	-0.439955	-5.86373e-05	-427.14	-0.023417
	-0.434559	-5.79562e-05	-422.27	-0.023281
	-0.429694	-5.73467e-05	-417.4	-0.023145
	-0.424825	-5.67295e-05	-412.26	-0.022987
	-0.419939	-5.6117e-05	-407.09	-0.022881
	-0.415055	-5.54913e-05	-402.18	-0.022762
	-0.409587	-5.48283e-05	-397.3	-0.022589
	-0.40472	-5.42016e-05	-392.18	-0.022421
	-0.399856	-5.35813e-05	-387.06	-0.022263
	-0.394984	-5.29616e-05	-382.18	-0.022118
	-0.389613	-5.22815e-05	-377.3	-0.021963
	-0.384727	-5.16638e-05	-372.2	-0.021788
	-0.379867	-5.10432e-05	-367.07	-0.021612
	-0.374999	-5.04212e-05	-362.19	-0.02144
	-0.369609	-4.97322e-05	-357.31	-0.021258
	-0.364749	-4.91093e-05	-352.19	-0.021041
	-0.35987	-4.84803e-05	-347.07	-0.020894
	-0.355001	-4.78434e-05	-342.19	-0.020742
	-0.349616	-4.71807e-05	-337.31	-0.020563
	-0.344746	-4.65447e-05	-332.43	-0.020362
	-0.339861	-4.59279e-05	-327.3	-0.020148
	-0.334993	-4.52817e-05	-322.19	-0.019962
	-0.330101	-4.46592e-05	-317.31	-0.019821
	-0.324732	-4.39667e-05	-312.43	-0.019663
	-0.31986	-4.33632e-05	-307.28	-0.019482
	-0.314984	-4.27272e-05	-302.15	-0.019276
	-0.31009	-4.21109e-05	-297.28	-0.019032
	-0.304697	-4.14006e-05	-292.4	-0.01885
	-0.299827	-4.0757e-05	-287.28	-0.018676
	-0.294936	-4.01448e-05	-282.15	-0.018448
	-0.290072	-3.95134e-05	-277.26	-0.018208
	-0.284705	-3.88104e-05	-272.39	-0.017965
	-0.279813	-3.81626e-05	-267.27	-0.017726
	-0.274942	-3.75229e-05	-262.15	-0.017475
	-0.270052	-3.68828e-05	-257.27	-0.017273
	-0.264699	-3.61747e-05	-252.39	-0.017074
	-0.25982	-3.55546e-05	-247.49	-0.016885
	-0.254941	-3.49115e-05	-242.36	-0.016674
	-0.25002	-3.42911e-05	-237.24	-0.016401
	-0.245155	-3.36455e-05	-232.37	-0.01613
	-0.239799	-3.29334e-05	-227.48	-0.015908
	-0.234925	-3.22809e-05	-222.36	-0.015708
	-0.230025	-3.16548e-05	-217.24	-0.01544
	-0.225164	-3.10222e-05	-212.36	-0.015197
	-0.219785	-3.02997e-05	-207.49	-0.014992
	-0.214898	-2.96667e-05	-202.3	-0.014716
	-0.21003	-2.90331e-05	-197.14	-0.014414
	-0.20504	-2.8359e-05	-192.27	-0.014217
	-0.199666	-2.76412e-05	-187.39	-0.014043
	-0.194806	-2.70321e-05	-182.27	-0.01375
	-0.18994	-2.63956e-05	-177.13	-0.013486
	-0.185056	-2.57288e-05	-172.26	-0.013202
	-0.179581	-2.50207e-05	-167.39	-0.012893
	-0.174786	-2.43536e-05	-162.51	-0.01264
	-0.169924	-2.3712e-05	-157.36	-0.012415
	-0.165053	-2.30641e-05	-152.24	-0.012184
	-0.160167	-2.24396e-05	-147.37	-0.011876
	-0.15478	-2.1725e-05	-142.5	-0.011509
	-0.149919	-2.10527e-05	-137.37	-0.011211
	-0.145053	-2.03764e-05	-132.25	-0.01091
	-0.140175	-1.97425e-05	-127.38	-0.010604
	-0.134761	-1.8999e-05	-122.51	-0.010343
	-0.129923	-1.83537e-05	-117.38	-0.010065
	-0.12506	-1.77096e-05	-112.26	-0.0097843
	-0.120177	-1.70568e-05	-107.4	-0.0094328
	-0.114792	-1.63412e-05	-102.51	-0.0089969
	-0.10993	-1.56472e-05	-97.36	-0.0087125
	-0.105053	-1.49546e-05	-92.24	-0.0084299
	-0.100157	-1.43383e-05	-87.35	-0.0081505
	-0.0947695	-1.35912e-05	-82.49	-0.0078762
	-0.0898857	-1.29602e-05	-77.6	-0.007508
	-0.0850365	-1.22912e-05	-72.47	-0.0070635
	-0.080152	-1.16102e-05	-67.36	-0.0066783
	-0.075268	-1.09084e-05	-62.48	-0.0063925
	-0.0699046	-1.01837e-05	-57.59	-0.0060686
	-0.0650267	-9.53294e-06	-52.47	-0.0056883
	-0.060149	-8.85484e-06	-47.35	-0.0053544
	-0.055264	-8.18134e-06	-42.46	-0.0049033
	-0.0498879	-7.45728e-06	-37.61	-0.0044686
	-0.0450183	-6.71992e-06	-32.47	-0.0041325
	-0.040149	-6.06768e-06	-27.34	-0.0036356
	-0.0352743	-5.39575e-06	-22.46	-0.0032388
	-0.0298739	-4.59014e-06	-17.58	-0.0028293
	-0.0249996	-3.94834e-06	-12.47	-0.0022242
	-0.0201305	-3.21793e-06	-7.34	-0.0017014
	-0.0152512	-2.48467e-06	-2.48	-0.0011138
	-0.00987111	-1.71771e-06	2.48	0.00018678
	-0.00500029	-9.43774e-07	7.34	0.00076433
	-6.0698e-05	-2.20078e-07	12.47	0.0014284
	0.00479732	5.45793e-07	17.58	0.0020138
	0.00966926	1.31238e-06	22.46	0.0025225
	0.0150442	2.13857e-06	27.34	0.0029905
	0.0199087	2.88014e-06	32.47	0.003399
	0.0247857	3.59371e-06	37.61	0.0038999
	0.029665	4.27509e-06	42.46	0.0043553
	0.0350543	5.08454e-06	47.35	0.0046865
	0.0399236	5.76376e-06	52.47	0.0050341
	0.0448	6.43632e-06	57.59	0.0053943
	0.0496761	7.12328e-06	62.48	0.0058086
	0.0550434	7.871e-06	67.36	0.0062077
	0.0599149	8.58257e-06	72.47	0.0064811
	0.0648027	9.24678e-06	77.6	0.0068015
	0.0696751	9.8797e-06	82.49	0.0071877
	0.0750545	1.0623e-05	87.35	0.0075612
	0.0799327	1.13089e-05	92.24	0.0078985
	0.0847976	1.19864e-05	97.36	0.0082271
	0.0896822	1.26627e-05	102.51	0.0086009
	0.0945619	1.33311e-05	107.4	0.0088653
	0.0999463	1.40903e-05	112.26	0.0090938
	0.104841	1.4713e-05	117.38	0.0094357
	0.109706	1.53765e-05	122.51	0.0097759
	0.114589	1.60511e-05	127.38	0.010082
	0.11996	1.6786e-05	132.25	0.010368
	0.124809	1.74437e-05	137.37	0.010688
	0.129698	1.80952e-05	142.5	0.011022
	0.134571	1.87557e-05	147.37	0.011304
	0.139961	1.94777e-05	152.24	0.011554
	0.144815	2.01199e-05	157.36	0.011893
	0.149695	2.07664e-05	162.51	0.012201
	0.154585	2.14552e-05	167.39	0.012437
	0.15997	2.21643e-05	172.26	0.012715
	0.16483	2.28112e-05	177.13	0.012919
	0.169705	2.34728e-05	182.27	0.013168
	0.174568	2.40808e-05	187.39	0.013479
	0.179464	2.47565e-05	192.27	0.013718
	0.184844	2.54786e-05	197.14	0.013955
	0.189722	2.61205e-05	202.3	0.014239
	0.194595	2.67714e-05	207.49	0.014438
	0.199472	2.7425e-05	212.36	0.014621
	0.204948	2.81119e-05	217.24	0.014901
	0.209806	2.87485e-05	222.36	0.015185
	0.214676	2.94119e-05	227.48	0.015413
	0.219575	3.00545e-05	232.37	0.015642
	0.224933	3.07549e-05	237.24	0.01586
	0.229883	3.14089e-05	242.36	0.016074
	0.234687	3.20292e-05	247.49	0.016289
	0.239593	3.26695e-05	252.39	0.016536
	0.244926	3.33633e-05	257.27	0.016804
	0.249827	3.40263e-05	262.15	0.017049
	0.254721	3.46762e-05	267.27	0.01725
	0.259594	3.53208e-05	272.39	0.017457
	0.264466	3.59371e-05	277.26	0.017636
	0.269832	3.66382e-05	282.15	0.017866
	0.274733	3.72495e-05	287.28	0.018128
	0.279594	3.79134e-05	292.4	0.018335
	0.284487	3.85459e-05	297.28	0.018541
	0.28984	3.92489e-05	302.15	0.018729
	0.294729	3.98906e-05	307.28	0.018878
	0.299599	4.05206e-05	312.43	0.019087
	0.304466	4.11315e-05	317.31	0.019322
	0.309886	4.1852e-05	322.19	0.019494
	0.314768	4.24906e-05	327.3	0.019674
	0.319652	4.31054e-05	332.43	0.0199
	0.324493	4.37356e-05	337.31	0.020068
	0.329869	4.44375e-05	342.19	0.020189
	0.33475	4.50484e-05	347.07	0.020377
	0.339624	4.5658e-05	352.19	0.02057
	0.344509	4.63041e-05	357.31	0.020742
	0.349383	4.69146e-05	362.19	0.020941
	0.354776	4.7612e-05	367.07	0.02115
	0.359649	4.82485e-05	372.2	0.021295
	0.36452	4.88855e-05	377.3	0.021432
	0.369385	4.94833e-05	382.18	0.021591
	0.374736	5.01675e-05	387.06	0.021772
	0.379614	5.07847e-05	392.18	0.021936
	0.384503	5.14227e-05	397.3	0.022055
	0.389383	5.20347e-05	402.18	0.022196
	0.394758	5.27108e-05	407.09	0.022361
	0.399618	5.33346e-05	412.26	0.022471
	0.4045	5.39605e-05	417.4	0.022573
	0.409485	5.45683e-05	422.27	0.022735
	0.41484	5.52422e-05	427.14	0.022911
	0.419714	5.58703e-05	432.02	0.02303
	0.424578	5.64916e-05	437.15	0.023175
	0.42944	5.7092e-05	442.28	0.023327
	0.43435	5.77302e-05	447.17	0.023445
	0.439719	5.84009e-05	452.03	0.023565
	0.444591	5.901e-05	457.15	0.023689
	0.449465	5.96187e-05	462.27	0.023804
	0.454342	6.02286e-05	467.16	0.023943
	0.459724	6.08984e-05	472.04	0.024083
	0.464576	6.15194e-05	477.16	0.024186
	0.469464	6.21311e-05	482.28	0.024296
	0.474352	6.2735e-05	487.17	0.024393
	0.479728	6.34075e-05	492.05	0.024512
	0.484591	6.40051e-05	496.91	0.024628
	0.48947	6.4626e-05	502.28	0.024715
	0.494349	6.52299e-05	507.15	0.02482
	0.499235	6.58334e-05	512.05	0.024902
	0.504592	6.65082e-05	516.94	0.024983
	0.509461	6.70961e-05	522.05	0.025095
	0.51438	6.77087e-05	527.2	0.025195
	0.519238	6.83087e-05	532.05	0.025283
	0.524625	6.89721e-05	536.95	0.025384
	0.529482	6.95738e-05	542.07	0.025443
	0.534374	7.01901e-05	547.19	0.025528
	0.539249	7.07757e-05	552.07	0.025615
	0.544617	7.14565e-05	556.93	0.025659
	0.549487	7.20475e-05	562.05	0.025743
	0.554362	7.26386e-05	567.19	0.02582
	0.559239	7.32459e-05	572.07	0.025901
	0.564634	7.38998e-05	576.95	0.026029
	0.569505	7.45059e-05	581.82	0.026119
	0.574373	7.5119e-05	586.94	0.026185
	0.579243	7.57006e-05	592.07	0.026275
	0.584123	7.62949e-05	596.95	0.026352
	0.589497	7.69506e-05	601.82	0.02639
	0.594383	7.75469e-05	606.92	0.026508
	0.599259	7.81314e-05	612.09	0.026619
	0.604128	7.87684e-05	617.03	0.026612
	0.609508	7.94247e-05	621.91	0.026622
	0.614483	8.00057e-05	627.03	0.026656
	0.619344	8.05981e-05	632.13	0.026693
	0.624219	8.11738e-05	637.01	0.026741
	0.629577	8.18209e-05	641.89	0.026812
	0.63445	8.24073e-05	647.01	0.026861
	0.639328	8.30113e-05	652.13	0.0269
	0.644198	8.35898e-05	657.01	0.026926
	0.649585	8.42463e-05	661.89	0.026932
	0.654442	8.48184e-05	666.78	0.026989
	0.659338	8.54031e-05	671.9	0.027008
	0.664202	8.60033e-05	677.02	0.02704
	0.669073	8.6569e-05	681.89	0.02711
	0.674448	8.72307e-05	686.77	0.027138
	0.679318	8.78228e-05	691.9	0.027142
	0.684193	8.84009e-05	697.03	0.02717
	0.689086	8.89831e-05	701.89	0.027215
	0.694467	8.9633e-05	706.78	0.027232
	0.699321	9.02209e-05	711.9	0.027248
	0.704209	9.07989e-05	717.03	0.027245
	0.709074	9.13883e-05	721.94	0.027246
	0.714461	9.20195e-05	726.8	0.027271
	0.719367	9.26069e-05	731.94	0.027282
	0.724235	9.31875e-05	737.05	0.027302
	0.729158	9.37685e-05	741.92	0.027333
	0.734472	9.44052e-05	746.81	0.02738
	0.739352	9.49883e-05	751.7	0.027379
	0.744224	9.55829e-05	756.83	0.02733
	0.749111	9.61504e-05	761.94	0.027333
	0.754011	9.67286e-05	766.82	0.02737
	0.759378	9.73788e-05	771.7	0.027392
	0.764255	9.79709e-05	776.83	0.027386
	0.769138	9.85478e-05	781.95	0.027384
	0.77401	9.91182e-05	786.83	0.027426
	0.779379	9.97492e-05	791.7	0.027436
	0.784256	0.000100343	796.84	0.027409
	0.789122	0.000100905	801.96	0.02738
	0.794014	0.00010149	806.82	0.027411
	0.799386	0.000102123	811.71	0.027398
	0.804246	0.000102732	816.87	0.027381
	0.809134	0.000103282	822.06	0.027408
	0.814017	0.000103878	826.92	0.027355
	0.81952	0.000104522	831.8	0.027329
	0.824384	0.000105063	836.67	0.027373
	0.829241	0.000105643	841.8	0.027422
	0.834109	0.000106224	846.94	0.027428
	0.838975	0.000106812	851.81	0.027437
	0.844426	0.000107447	856.68	0.027422
	0.84925	0.00010803	861.81	0.027411
	0.854112	0.000108589	866.92	0.027399
	0.858984	0.000109182	871.8	0.027391
	0.864369	0.000109813	876.68	0.027398
	0.869242	0.000110404	881.78	0.027424
	0.87411	0.000110979	886.9	0.027424
	0.878963	0.000111569	891.78	0.027404
	0.884356	0.000112191	896.66	0.027418
	0.889237	0.000112764	901.8	0.027387
	0.894087	0.000113342	906.91	0.027371
	0.898963	0.000113896	911.79	0.027394
	0.904336	0.000114541	916.66	0.027401
	0.909226	0.000115126	921.56	0.027383
	0.914098	0.000115703	926.7	0.027401
	0.918976	0.000116274	931.8	0.027432
	0.923867	0.000116869	936.71	0.027424
	0.929242	0.000117509	941.57	0.027429
	0.934119	0.000118082	946.7	0.027442
	0.938985	0.000118667	951.81	0.027455
	0.943861	0.000119242	956.69	0.027429
	0.949237	0.000119884	961.57	0.027402
	0.954115	0.000120441	966.68	0.02739
	0.958987	0.000121022	971.82	0.027429
	0.963848	0.000121589	976.69	0.027445
	0.969248	0.000122258	981.58	0.027383
	0.974119	0.000122826	986.69	0.027358
	0.978994	0.000123389	991.81	0.027321
	0.983867	0.000123976	996.64	0.027282
	0.989235	0.000124599
	0.994099	0.000125181
	0.998885	0.000125554

## Sheet: ED Data Fig. 4h
Field (T)	Remanence (Am2)
-5.31407e-07	7.07606e-09
9.89167e-06	4.99229e-09
1.98414e-05	3.65881e-09
3.10628e-05	4.26832e-09
4.50191e-05	4.7642e-09
5.76251e-05	5.46189e-09
7.24657e-05	7.25532e-09
8.86494e-05	5.68017e-09
0.000104436	6.02544e-09
0.00012415	3.39745e-09
0.000142809	7.4219e-09
0.000164573	5.60412e-09
0.000187021	5.03349e-09
0.000211238	6.3079e-09
0.000238486	5.80333e-09
0.000267014	6.03973e-09
0.000297856	3.31812e-09
0.000331616	5.23203e-09
0.000366797	5.27503e-09
0.0004062	7.79844e-09
0.000447485	7.71513e-09
0.000492521	5.25723e-09
0.000540917	5.61244e-09
0.000593561	5.89162e-09
0.000650792	3.61001e-09
0.000710903	5.10323e-09
0.000777084	7.80714e-09
0.000847598	5.66249e-09
0.000925656	7.02192e-09
0.00100755	7.57377e-09
0.00109636	7.3993e-09
0.00119126	5.03012e-09
0.00129421	8.39722e-09
0.0014068	8.11126e-09
0.00152558	8.05757e-09
0.00165541	8.68601e-09
0.00179502	6.26927e-09
0.00194602	7.65999e-09
0.00210822	8.43783e-09
0.00228236	7.7476e-09
0.00247177	8.24328e-09
0.00267487	7.20378e-09
0.00289518	9.33203e-09
0.00312752	8.4235e-09
0.00338603	1.19526e-08
0.0036595	9.34192e-09
0.00395747	7.72669e-09
0.00427488	1.06849e-08
0.00462142	1.00413e-08
0.00499227	1.21021e-08
0.00539302	1.31006e-08
0.0058271	1.54942e-08
0.00629176	1.42908e-08
0.00679414	1.24746e-08
0.00733601	1.35344e-08
0.00792142	1.33332e-08
0.00855167	1.52665e-08
0.0092306	1.39884e-08
0.00996214	1.61969e-08
0.0107449	1.63247e-08
0.0115931	1.8149e-08
0.0125183	1.79978e-08
0.0135134	2.00815e-08
0.0145676	1.85744e-08
0.0157244	2.1016e-08
0.0169689	2.18574e-08
0.0183011	2.25133e-08
0.0197534	2.07983e-08
0.0213049	2.44939e-08
0.0229745	2.75754e-08
0.0247935	2.63061e-08
0.0267391	2.98646e-08
0.0288327	3.01611e-08
0.031082	3.14317e-08
0.0335213	3.13329e-08
0.0361582	3.34975e-08
0.0390362	3.74393e-08
0.04207	3.4285e-08
0.0453933	3.56183e-08
0.0489526	3.81856e-08
0.0528078	3.86144e-08
0.0569585	4.12925e-08
0.0614051	4.56806e-08
0.066239	4.47737e-08
0.0714113	4.76049e-08
0.0770259	4.95873e-08
0.083041	4.91476e-08
0.0895794	5.10343e-08
0.0965559	5.30885e-08
0.104083	5.62458e-08
0.112274	5.84087e-08
0.121053	6.00935e-08
0.130598	6.18853e-08
0.140846	6.17154e-08
0.151826	6.5072e-08
0.163687	6.66903e-08
0.17658	6.87484e-08
0.190355	7.05717e-08
0.205291	6.84049e-08
0.221401	7.23768e-08
0.238684	7.26107e-08
0.257447	7.32798e-08
0.277504	7.44433e-08
0.299161	7.44418e-08
0.322481	7.68569e-08
0.347872	7.3609e-08
0.375169	7.60105e-08
0.404436	7.78383e-08
0.436229	8.05803e-08
0.470404	7.60605e-08
0.506986	8.03845e-08
0.546533	8.01585e-08
0.589457	7.92674e-08
0.635387	7.82538e-08
0.685156	7.97394e-08
0.738853	7.61838e-08
0.796932	7.82977e-08
0.859455	7.78163e-08
0.926301	7.60298e-08
0.998993	7.57718e-08
-1.46506e-06	7.3011e-08
-1.08049e-05	7.40466e-08
-2.13803e-05	7.26891e-08
-3.29415e-05	7.28923e-08
-4.60599e-05	7.11183e-08
-5.96736e-05	7.12503e-08
-7.4296e-05	7.05771e-08
-9.00788e-05	7.20782e-08
-0.000106335	7.21138e-08
-0.000125298	6.91677e-08
-0.000143959	7.05076e-08
-0.00016641	7.04241e-08
-0.000188124	6.97117e-08
-0.000213244	7.24984e-08
-0.000239466	7.02137e-08
-0.000268474	6.78837e-08
-0.000299286	7.20869e-08
-0.000333113	6.91051e-08
-0.000368496	6.94671e-08
-0.000407894	6.92976e-08
-0.000448681	6.89686e-08
-0.000494252	7.03415e-08
-0.000542473	6.97499e-08
-0.000595528	6.6361e-08
-0.00065257	7.08086e-08
-0.000712105	6.74402e-08
-0.000778506	6.7088e-08
-0.000849065	6.98909e-08
-0.000926501	6.80739e-08
-0.00100859	6.92823e-08
-0.00109802	6.60644e-08
-0.00119316	6.71753e-08
-0.00129594	6.63361e-08
-0.00140897	6.7737e-08
-0.00152731	6.44411e-08
-0.0016574	6.39644e-08
-0.00179668	6.50126e-08
-0.00194743	6.24641e-08
-0.0021104	6.12393e-08
-0.00228418	6.1341e-08
-0.00247361	6.37703e-08
-0.00267684	6.29774e-08
-0.0028968	5.98715e-08
-0.00313267	5.91785e-08
-0.00339158	5.9028e-08
-0.00366475	5.67291e-08
-0.0039624	5.47078e-08
-0.00428023	5.41379e-08
-0.0046269	5.46189e-08
-0.00499742	5.32313e-08
-0.00539794	5.09874e-08
-0.00583178	5.08859e-08
-0.00629604	4.9865e-08
-0.00679905	4.48953e-08
-0.00734123	4.66605e-08
-0.00792692	4.45091e-08
-0.00855695	4.28051e-08
-0.00923517	4.13454e-08
-0.00996699	3.81649e-08
-0.0107595	3.60917e-08
-0.0116085	3.3785e-08
-0.012533	3.27161e-08
-0.0135288	3.19644e-08
-0.0145824	2.79052e-08
-0.01574	2.76423e-08
-0.0169845	2.20281e-08
-0.018317	2.26991e-08
-0.019768	1.9243e-08
-0.0213194	1.75959e-08
-0.0229895	1.39184e-08
-0.024808	1.34713e-08
-0.0267541	1.07764e-08
-0.0288475	8.87734e-09
-0.0311329	8.96567e-09
-0.0335746	2.84767e-09
-0.0362089	1.56786e-09
-0.0390817	-1.98731e-09
-0.0421204	-5.31298e-09
-0.045441	-9.64932e-09
-0.0490011	-1.06608e-08
-0.0528594	-1.66888e-08
-0.0570066	-1.8296e-08
-0.0614485	-2.18178e-08
-0.0662874	-2.40181e-08
-0.0714599	-3.08378e-08
-0.0770778	-3.35192e-08
-0.0830877	-3.51592e-08
-0.089623	-3.89791e-08
-0.0966053	-4.00385e-08
-0.104238	-4.46706e-08
-0.112426	-4.88033e-08
-0.121207	-5.15037e-08
-0.130749	-5.56379e-08
-0.141001	-5.84308e-08
-0.15198	-5.96773e-08
-0.163852	-6.2392e-08
-0.176724	-6.51694e-08
-0.190508	-6.64728e-08
-0.205436	-6.93221e-08
-0.22155	-7.36608e-08
-0.238839	-7.43933e-08
-0.257592	-7.61671e-08
-0.277652	-7.79633e-08
-0.299306	-7.65592e-08
-0.323018	-7.83977e-08
-0.348391	-7.95945e-08
-0.375704	-8.14033e-08
-0.404961	-8.06538e-08
-0.436762	-8.10577e-08
-0.470935	-7.75364e-08
-0.507505	-7.72938e-08
-0.547064	-7.82154e-08
-0.589971	-7.76787e-08
-0.635912	-7.78189e-08
-0.685674	-7.83977e-08
-0.73936	-7.80206e-08
-0.797442	-7.70993e-08
-0.859949	-7.6436e-08
-0.926774	-7.39605e-08
-0.999451	-7.63376e-08

## Sheet: ED Data Fig. 4i
Field (T)	Moment (Am2)
0.294498	4.03167e-05
0.0775997	1.11673e-05
0.294498	4.03104e-05
0.0747255	1.07723e-05
0.0776565	1.11554e-05
0.0803696	1.1547e-05
0.294498	4.03162e-05
0.0718316	1.03681e-05
0.0747769	1.07629e-05
0.0776721	1.11579e-05
0.0804071	1.15428e-05
0.0832572	1.19444e-05
0.294498	4.03128e-05
0.0689823	9.96555e-06
0.0718863	1.03623e-05
0.0747929	1.07729e-05
0.0776749	1.11585e-05
0.0804071	1.1545e-05
0.0832908	1.1947e-05
0.0861381	1.23414e-05
0.2945	4.03122e-05
0.0660739	9.57104e-06
0.069016	9.9521e-06
0.0718991	1.03659e-05
0.0747948	1.07687e-05
0.0776772	1.11666e-05
0.0804088	1.155e-05
0.0832897	1.19407e-05
0.0861757	1.23419e-05
0.0890181	1.27384e-05
0.294498	4.03242e-05
0.0631958	9.16798e-06
0.0661297	9.55973e-06
0.0690283	9.96513e-06
0.0719034	1.03728e-05
0.0747973	1.07732e-05
0.0776787	1.11616e-05
0.0804095	1.155e-05
0.0832924	1.19354e-05
0.0861746	1.23491e-05
0.0890552	1.27437e-05
0.0919029	1.31363e-05
0.294498	4.03218e-05
0.0604301	8.78812e-06
0.0632473	9.16061e-06
0.0661422	9.57205e-06
0.0690319	9.96031e-06
0.0719061	1.03723e-05
0.0747982	1.0778e-05
0.0776814	1.11627e-05
0.0804104	1.15427e-05
0.0832912	1.19515e-05
0.0861748	1.23429e-05
0.0890562	1.27447e-05
0.0919417	1.31297e-05
0.0946432	1.35132e-05
0.294496	4.03304e-05
0.0575492	8.38103e-06
0.060481	8.78015e-06
0.0632612	9.16327e-06
0.0661463	9.56226e-06
0.0690328	9.96748e-06
0.0719078	1.03745e-05
0.0747973	1.07692e-05
0.0776775	1.11662e-05
0.0804094	1.15542e-05
0.0832927	1.1947e-05
0.0861744	1.23476e-05
0.0890546	1.27467e-05
0.0919415	1.31356e-05
0.0946813	1.35167e-05
0.0975211	1.39137e-05
0.294497	4.03259e-05
0.0546671	7.97896e-06
0.0575997	8.37527e-06
0.060497	8.77741e-06
0.0632643	9.16584e-06
0.0661469	9.56483e-06
0.0690328	9.96665e-06
0.0719071	1.03723e-05
0.0747973	1.07659e-05
0.0776794	1.11619e-05
0.0804087	1.1554e-05
0.0832924	1.19452e-05
0.086176	1.23437e-05
0.0890571	1.27401e-05
0.0919415	1.31336e-05
0.0946824	1.35244e-05
0.0975621	1.39122e-05
0.100406	1.43103e-05
0.294499	4.03274e-05
0.0517826	7.57894e-06
0.054719	7.97051e-06
0.0576163	8.38218e-06
0.0605019	8.78722e-06
0.0632651	9.15465e-06
0.0661471	9.56694e-06
0.0690336	9.9737e-06
0.0719084	1.03629e-05
0.0747984	1.07721e-05
0.0776784	1.11652e-05
0.0804105	1.15426e-05
0.0832943	1.19557e-05
0.086175	1.23447e-05
0.0890582	1.27371e-05
0.0919426	1.31401e-05
0.0946784	1.35197e-05
0.097562	1.39101e-05
0.100444	1.4311e-05
0.10329	1.47122e-05
0.294497	4.033e-05
0.0489054	7.1689e-06
0.0518363	7.56745e-06
0.0547338	7.96804e-06
0.0576211	8.38547e-06
0.0605048	8.78477e-06
0.0632666	9.15689e-06
0.0661483	9.56698e-06
0.0690328	9.95974e-06
0.0719087	1.03735e-05
0.0747989	1.07816e-05
0.0776797	1.11655e-05
0.0804109	1.15472e-05
0.0832949	1.19467e-05
0.0861776	1.23427e-05
0.0890554	1.27423e-05
0.0919428	1.31373e-05
0.0946818	1.35142e-05
0.0975633	1.39156e-05
0.100444	1.43048e-05
0.103331	1.47031e-05
0.106168	1.50992e-05
0.294496	4.0333e-05
0.0461715	6.78794e-06
0.0489532	7.16032e-06
0.0518508	7.56872e-06
0.0547378	7.97422e-06
0.0576225	8.37479e-06
0.0605031	8.78372e-06
0.0632665	9.15731e-06
0.0661497	9.56355e-06
0.0690353	9.96527e-06
0.0719095	1.03649e-05
0.0747999	1.07736e-05
0.0776788	1.11666e-05
0.0804123	1.15418e-05
0.0832939	1.19445e-05
0.086177	1.23463e-05
0.0890574	1.27397e-05
0.0919415	1.31391e-05
0.0946811	1.35175e-05
0.0975635	1.39107e-05
0.100446	1.43154e-05
0.103328	1.47042e-05
0.106209	1.51046e-05
0.108905	1.54746e-05
0.294495	4.03296e-05
0.0432828	6.37732e-06
0.0462231	6.77502e-06
0.0489692	7.17014e-06
0.0518551	7.56658e-06
0.0547396	7.9726e-06
0.0576229	8.38532e-06
0.0605051	8.77783e-06
0.0632654	9.15343e-06
0.0661498	9.56919e-06
0.0690358	9.96313e-06
0.0719094	1.03702e-05
0.0747999	1.07733e-05
0.0776793	1.11643e-05
0.0804113	1.15466e-05
0.0832936	1.19494e-05
0.0861777	1.23379e-05
0.0890565	1.27392e-05
0.0919426	1.31384e-05
0.0946813	1.35229e-05
0.097563	1.39118e-05
0.100446	1.43104e-05
0.103329	1.47021e-05
0.106207	1.51095e-05
0.108942	1.54818e-05
0.111781	1.58704e-05
0.294496	4.03395e-05
0.0404044	5.96732e-06
0.0433372	6.3606e-06
0.0462386	6.77913e-06
0.0489748	7.17258e-06
0.0518566	7.57441e-06
0.0547409	7.97003e-06
0.0576227	8.38314e-06
0.0605047	8.78108e-06
0.063268	9.16204e-06
0.06615	9.57283e-06
0.069036	9.96371e-06
0.0719086	1.03698e-05
0.0748001	1.07767e-05
0.0776813	1.11611e-05
0.0804125	1.15529e-05
0.0832948	1.19471e-05
0.0861778	1.23412e-05
0.0890579	1.27424e-05
0.0919439	1.31366e-05
0.0946833	1.35165e-05
0.0975626	1.39188e-05
0.100444	1.43083e-05
0.103329	1.47026e-05
0.106207	1.51095e-05
0.10894	1.54789e-05
0.11182	1.58686e-05
0.114662	1.62701e-05
0.294495	4.03393e-05
0.0375253	5.56269e-06
0.0404574	5.95616e-06
0.043353	6.36827e-06
0.0462417	6.78333e-06
0.0489744	7.15993e-06
0.0518597	7.56639e-06
0.0547417	7.97413e-06
0.057625	8.37961e-06
0.0605063	8.7823e-06
0.0632665	9.1641e-06
0.0661515	9.56261e-06
0.0690361	9.96043e-06
0.0719113	1.03697e-05
0.074802	1.07746e-05
0.077682	1.11646e-05
0.080411	1.15474e-05
0.0832957	1.1941e-05
0.0861771	1.23454e-05
0.0890579	1.27517e-05
0.0919425	1.31286e-05
0.0946814	1.3513e-05
0.0975652	1.39198e-05
0.100445	1.43047e-05
0.103329	1.47084e-05
0.106208	1.51088e-05
0.108943	1.54715e-05
0.111821	1.58697e-05
0.114702	1.62758e-05
0.117542	1.66585e-05
0.294494	4.03378e-05
0.0346483	5.14487e-06
0.0375756	5.55141e-06
0.0404714	5.95863e-06
0.0433569	6.37393e-06
0.0462444	6.77249e-06
0.0489753	7.15914e-06
0.0518583	7.56439e-06
0.0547418	7.98312e-06
0.0576245	8.37179e-06
0.0605032	8.77963e-06
0.063267	9.17038e-06
0.0661528	9.56402e-06
0.0690367	9.96821e-06
0.0719091	1.03727e-05
0.0748019	1.0769e-05
0.0776807	1.11654e-05
0.0804112	1.15513e-05
0.0832949	1.1945e-05
0.0861787	1.23455e-05
0.0890561	1.27438e-05
0.0919448	1.31263e-05
0.0946807	1.35241e-05
0.0975635	1.39141e-05
0.100448	1.43006e-05
0.10333	1.47131e-05
0.10621	1.50975e-05
0.108943	1.54795e-05
0.111819	1.5872e-05
0.114703	1.62744e-05
0.117581	1.66584e-05
0.120426	1.70476e-05
0.294495	4.03293e-05
0.0319148	4.74686e-06
0.0346974	5.13135e-06
0.0375929	5.53815e-06
0.0404761	5.96292e-06
0.0433585	6.36973e-06
0.046246	6.76984e-06
0.0489779	7.16402e-06
0.0518594	7.56952e-06
0.0547404	7.96888e-06
0.0576276	8.37322e-06
0.0605068	8.77163e-06
0.0632683	9.14711e-06
0.0661512	9.56116e-06
0.0690382	9.95932e-06
0.0719103	1.03654e-05
0.0748029	1.07758e-05
0.0776821	1.11619e-05
0.080413	1.15389e-05
0.0832957	1.1947e-05
0.0861795	1.23378e-05
0.0890608	1.2738e-05
0.0919422	1.31404e-05
0.0946821	1.35149e-05
0.0975646	1.39113e-05
0.100445	1.43136e-05
0.103331	1.46984e-05
0.106206	1.51045e-05
0.108941	1.54661e-05
0.11182	1.58673e-05
0.114701	1.6276e-05
0.117581	1.6656e-05
0.120467	1.70424e-05
0.123188	1.74256e-05
0.294496	4.03299e-05
0.0290281	4.32656e-06
0.0319626	4.74349e-06
0.0347116	5.13741e-06
0.0375954	5.53991e-06
0.0404783	5.95801e-06
0.0433566	6.36292e-06
0.0462479	6.77798e-06
0.0489774	7.15993e-06
0.051859	7.55462e-06
0.0547429	7.96345e-06
0.0576272	8.37561e-06
0.0605083	8.78031e-06
0.0632693	9.15716e-06
0.0661535	9.56981e-06
0.0690371	9.95847e-06
0.0719093	1.03609e-05
0.0748014	1.07774e-05
0.077682	1.1159e-05
0.080412	1.15452e-05
0.0832955	1.19455e-05
0.0861801	1.23402e-05
0.0890578	1.27408e-05
0.0919426	1.31396e-05
0.0946836	1.35119e-05
0.0975637	1.39132e-05
0.100447	1.43062e-05
0.10333	1.4708e-05
0.106209	1.51101e-05
0.108942	1.54717e-05
0.111821	1.58703e-05
0.114701	1.62791e-05
0.117581	1.66551e-05
0.120468	1.7051e-05
0.123236	1.74551e-05
0.126063	1.78229e-05
0.294496	4.03383e-05
0.0261418	3.91545e-06
0.0290772	4.3176e-06
0.0319796	4.74483e-06
0.0347177	5.13556e-06
0.0375956	5.54931e-06
0.0404793	5.96176e-06
0.0433589	6.36133e-06
0.0462469	6.77521e-06
0.0489759	7.16357e-06
0.05186	7.56654e-06
0.0547443	7.96641e-06
0.0576252	8.37955e-06
0.0605069	8.77561e-06
0.0632698	9.14689e-06
0.0661515	9.56375e-06
0.0690374	9.96218e-06
0.0719118	1.03682e-05
0.0748014	1.07739e-05
0.0776821	1.11584e-05
0.0804135	1.15476e-05
0.0832954	1.19443e-05
0.0861811	1.23398e-05
0.0890591	1.27385e-05
0.0919434	1.31334e-05
0.094683	1.35094e-05
0.0975664	1.39144e-05
0.100448	1.43083e-05
0.103333	1.47019e-05
0.106206	1.51064e-05
0.108943	1.54801e-05
0.111822	1.5861e-05
0.114704	1.62743e-05
0.117581	1.66585e-05
0.120467	1.7052e-05
0.123234	1.74437e-05
0.126112	1.7818e-05
0.128945	1.82075e-05
0.294496	4.0348e-05
0.023264	3.49437e-06
0.0261898	3.90389e-06
0.0290944	4.31992e-06
0.031984	4.74161e-06
0.0347172	5.13525e-06
0.0375983	5.55227e-06
0.0404783	5.94956e-06
0.0433603	6.36051e-06
0.046246	6.77711e-06
0.0489768	7.15583e-06
0.0518604	7.56658e-06
0.0547415	7.97379e-06
0.0576261	8.37048e-06
0.060508	8.77892e-06
0.0632697	9.15784e-06
0.0661504	9.56216e-06
0.0690391	9.95839e-06
0.07191	1.03688e-05
0.0748019	1.0766e-05
0.0776821	1.11585e-05
0.0804119	1.1551e-05
0.083294	1.19442e-05
0.0861796	1.23435e-05
0.0890607	1.27366e-05
0.0919456	1.31285e-05
0.0946839	1.35186e-05
0.0975631	1.39151e-05
0.100449	1.43007e-05
0.10333	1.47091e-05
0.106209	1.51018e-05
0.108944	1.54739e-05
0.11182	1.5876e-05
0.114702	1.62815e-05
0.117582	1.6649e-05
0.120467	1.70563e-05
0.123235	1.74412e-05
0.126112	1.78158e-05
0.128993	1.82188e-05
0.131827	1.85999e-05
0.294496	4.0338e-05
0.0203799	3.0681e-06
0.023313	3.48517e-06
0.0262072	3.90001e-06
0.0290994	4.32511e-06
0.0319877	4.74396e-06
0.0347171	5.13177e-06
0.0375977	5.5427e-06
0.0404797	5.95227e-06
0.0433591	6.36477e-06
0.0462486	6.77428e-06
0.048976	7.1579e-06
0.0518596	7.56527e-06
0.0547444	7.97808e-06
0.057627	8.37575e-06
0.0605062	8.78045e-06
0.0632711	9.15989e-06
0.066151	9.56188e-06
0.0690365	9.95959e-06
0.0719106	1.03657e-05
0.0748021	1.07709e-05
0.0776811	1.11577e-05
0.0804138	1.15435e-05
0.0832964	1.194e-05
0.0861798	1.23436e-05
0.0890598	1.27439e-05
0.0919443	1.31336e-05
0.0946839	1.35129e-05
0.0975659	1.39127e-05
0.100446	1.43022e-05
0.103333	1.47084e-05
0.106208	1.51063e-05
0.108942	1.54739e-05
0.111822	1.58737e-05
0.114706	1.62761e-05
0.117585	1.66506e-05
0.120468	1.70552e-05
0.123236	1.74429e-05
0.126113	1.78318e-05
0.128991	1.82192e-05
0.131876	1.85948e-05
0.134708	1.89936e-05
0.294495	4.03436e-05
0.0176463	2.66495e-06
0.0204279	3.05239e-06
0.0233281	3.48306e-06
0.0262105	3.90148e-06
0.0290962	4.31652e-06
0.0319868	4.743e-06
0.0347194	5.13101e-06
0.0375981	5.53949e-06
0.0404804	5.95726e-06
0.043361	6.36638e-06
0.0462499	6.76569e-06
0.0489794	7.16301e-06
0.0518597	7.55952e-06
0.0547425	7.96695e-06
0.0576263	8.38256e-06
0.0605089	8.77863e-06
0.0632706	9.14951e-06
0.0661536	9.56374e-06
0.0690384	9.95685e-06
0.0719119	1.03649e-05
0.0748025	1.07776e-05
0.0776818	1.11633e-05
0.0804142	1.15463e-05
0.0832956	1.19475e-05
0.0861814	1.23453e-05
0.08906	1.27449e-05
0.0919455	1.31425e-05
0.0946824	1.35174e-05
0.0975665	1.39194e-05
0.100449	1.43041e-05
0.103332	1.47068e-05
0.10621	1.51128e-05
0.10894	1.54815e-05
0.111824	1.58688e-05
0.1147	1.62759e-05
0.117581	1.66568e-05
0.120467	1.70506e-05
0.123234	1.74464e-05
0.126115	1.7827e-05
0.128994	1.82116e-05
0.131875	1.86138e-05
0.134754	1.90009e-05
0.137441	1.93695e-05
0.294495	4.03535e-05
0.0147687	2.23996e-06
0.0176944	2.64853e-06
0.020447	3.0593e-06
0.0233354	3.47993e-06
0.0262135	3.89761e-06
0.0291006	4.3258e-06
0.0319895	4.73231e-06
0.0347211	5.12661e-06
0.0375997	5.54506e-06
0.0404793	5.96128e-06
0.0433629	6.3655e-06
0.0462479	6.77486e-06
0.0489801	7.15993e-06
0.0518626	7.5565e-06
0.0547434	7.97285e-06
0.0576292	8.3735e-06
0.0605073	8.77341e-06
0.0632703	9.15425e-06
0.0661522	9.5642e-06
0.0690416	9.96345e-06
0.0719107	1.03747e-05
0.0748016	1.07696e-05
0.077683	1.11652e-05
0.0804166	1.1549e-05
0.0832975	1.19434e-05
0.0861811	1.23462e-05
0.0890607	1.27469e-05
0.0919444	1.31382e-05
0.094683	1.35146e-05
0.0975648	1.39196e-05
0.100447	1.43078e-05
0.103331	1.47138e-05
0.106211	1.5114e-05
0.108942	1.54813e-05
0.111823	1.58709e-05
0.114702	1.62726e-05
0.11758	1.66548e-05
0.120467	1.70738e-05
0.123236	1.74566e-05
0.126112	1.7822e-05
0.128991	1.82086e-05
0.131874	1.86035e-05
0.134756	1.90104e-05
0.137482	1.9394e-05
0.140327	1.97667e-05
0.294495	4.03612e-05
0.011888	1.80678e-06
0.0148163	2.22754e-06
0.0177087	2.65461e-06
0.0204493	3.06344e-06
0.0233329	3.49164e-06
0.0262123	3.89624e-06
0.0291005	4.31802e-06
0.0319869	4.73866e-06
0.0347185	5.13649e-06
0.0376027	5.55112e-06
0.0404814	5.95943e-06
0.0433625	6.3577e-06
0.0462491	6.77538e-06
0.0489786	7.16265e-06
0.0518613	7.55776e-06
0.054742	7.97207e-06
0.0576275	8.37999e-06
0.0605075	8.7822e-06
0.0632705	9.15882e-06
0.0661526	9.56392e-06
0.0690393	9.96111e-06
0.071911	1.03724e-05
0.0748027	1.07771e-05
0.0776837	1.11661e-05
0.0804144	1.1551e-05
0.0832982	1.19432e-05
0.086181	1.23484e-05
0.0890599	1.27511e-05
0.0919459	1.3141e-05
0.0946835	1.35218e-05
0.0975656	1.39218e-05
0.100447	1.43149e-05
0.103331	1.4712e-05
0.106208	1.51076e-05
0.108943	1.54792e-05
0.111821	1.58786e-05
0.114702	1.62831e-05
0.117584	1.66578e-05
0.120468	1.70618e-05
0.123235	1.74498e-05
0.126114	1.78172e-05
0.128994	1.82136e-05
0.131875	1.86253e-05
0.134753	1.901e-05
0.137482	1.93866e-05
0.140369	1.97772e-05
0.143205	2.01596e-05
0.294494	4.03584e-05
0.00900683	1.37225e-06
0.0119351	1.79288e-06
0.0148315	2.22732e-06
0.0177145	2.64788e-06
0.0204506	3.05199e-06
0.0233357	3.47989e-06
0.0262155	3.89992e-06
0.029101	4.31769e-06
0.0319908	4.73082e-06
0.03472	5.13115e-06
0.0376012	5.54673e-06
0.0404835	5.94957e-06
0.043364	6.36319e-06
0.0462501	6.76999e-06
0.04898	7.16298e-06
0.0518631	7.571e-06
0.0547446	7.96898e-06
0.057625	8.37084e-06
0.060512	8.77754e-06
0.0632707	9.15351e-06
0.0661554	9.56563e-06
0.0690394	9.96876e-06
0.0719128	1.03648e-05
0.0748052	1.07671e-05
0.0776827	1.11698e-05
0.0804155	1.15452e-05
0.0832962	1.19465e-05
0.0861814	1.23496e-05
0.0890606	1.2744e-05
0.0919442	1.31384e-05
0.094683	1.35339e-05
0.0975669	1.39112e-05
0.100452	1.43115e-05
0.103329	1.47114e-05
0.106211	1.51178e-05
0.108942	1.54831e-05
0.111823	1.58849e-05
0.114703	1.62798e-05
0.117583	1.66581e-05
0.12047	1.70576e-05
0.123235	1.74543e-05
0.126114	1.78224e-05
0.128992	1.82246e-05
0.131874	1.86179e-05
0.134756	1.90133e-05
0.137482	1.93834e-05
0.14037	1.97651e-05
0.143247	2.01519e-05
0.14609	2.05543e-05
0.294493	4.03652e-05
0.00612425	9.3227e-07
0.00905467	1.36084e-06
0.0119505	1.78855e-06
0.014836	2.21939e-06
0.0177147	2.65924e-06
0.0204502	3.05356e-06
0.0233374	3.47364e-06
0.0262154	3.8973e-06
0.0291024	4.31609e-06
0.031988	4.73588e-06
0.0347204	5.13774e-06
0.0376007	5.54695e-06
0.040483	5.95384e-06
0.043363	6.36489e-06
0.0462516	6.77361e-06
0.0489805	7.15774e-06
0.0518611	7.56948e-06
0.054745	7.97301e-06
0.0576289	8.37299e-06
0.0605094	8.78201e-06
0.06327	9.15778e-06
0.0661512	9.56733e-06
0.069039	9.97385e-06
0.0719115	1.03624e-05
0.0748019	1.07654e-05
0.077684	1.11717e-05
0.0804163	1.15491e-05
0.0832984	1.19466e-05
0.0861812	1.23386e-05
0.0890586	1.27448e-05
0.0919495	1.31394e-05
0.0946845	1.35189e-05
0.097566	1.39105e-05
0.100449	1.43005e-05
0.103333	1.47056e-05
0.106211	1.51133e-05
0.108944	1.54826e-05
0.111823	1.58779e-05
0.114704	1.62749e-05
0.117583	1.66616e-05
0.120471	1.70483e-05
0.123235	1.7433e-05
0.126115	1.78233e-05
0.128993	1.82283e-05
0.131874	1.86155e-05
0.134754	1.90103e-05
0.13748	1.93713e-05
0.140371	1.97597e-05
0.143246	2.01738e-05
0.14613	2.05665e-05
0.148968	2.09381e-05
0.294495	4.03643e-05
0.00338283	4.89336e-07
0.00616911	9.15802e-07
0.00906892	1.35083e-06
0.0119533	1.78819e-06
0.0148389	2.23114e-06
0.0177166	2.64282e-06
0.0204535	3.05436e-06
0.023337	3.47432e-06
0.0262153	3.8921e-06
0.0291008	4.32091e-06
0.0319896	4.73444e-06
0.0347244	5.12545e-06
0.0376023	5.54484e-06
0.0404816	5.95533e-06
0.043363	6.35907e-06
0.0462483	6.76795e-06
0.0489807	7.15279e-06
0.0518604	7.56009e-06
0.0547474	7.96836e-06
0.0576285	8.37262e-06
0.0605096	8.77738e-06
0.063271	9.15788e-06
0.0661533	9.5633e-06
0.0690397	9.96327e-06
0.0719126	1.03736e-05
0.0748028	1.07719e-05
0.0776821	1.11673e-05
0.0804133	1.15576e-05
0.0832977	1.19472e-05
0.0861816	1.2345e-05
0.08906	1.27497e-05
0.0919454	1.31333e-05
0.0946827	1.35222e-05
0.097565	1.39203e-05
0.100448	1.43125e-05
0.103334	1.4712e-05
0.10621	1.51156e-05
0.108942	1.54805e-05
0.111823	1.58681e-05
0.114703	1.62756e-05
0.117583	1.66608e-05
0.120468	1.7075e-05
0.123235	1.74529e-05
0.126115	1.78231e-05
0.128992	1.82161e-05
0.131874	1.8609e-05
0.134756	1.90076e-05
0.137481	1.93869e-05
0.140369	1.97799e-05
0.143247	2.01621e-05
0.146131	2.05586e-05
0.149008	2.09408e-05
0.151702	2.13183e-05
0.294496	4.03673e-05
0.000509128	2.95996e-08
0.00343734	4.72131e-07
0.00618349	9.15332e-07
0.00907338	1.34872e-06
0.0119566	1.77971e-06
0.0148385	2.21788e-06
0.0177161	2.65213e-06
0.0204534	3.04779e-06
0.0233378	3.46818e-06
0.0262181	3.89465e-06
0.0291039	4.31379e-06
0.0319897	4.72502e-06
0.0347219	5.12865e-06
0.0376011	5.53967e-06
0.0404812	5.95694e-06
0.0433627	6.36724e-06
0.0462512	6.77115e-06
0.0489796	7.15234e-06
0.051865	7.56498e-06
0.0547469	7.97114e-06
0.0576275	8.37208e-06
0.0605111	8.77607e-06
0.0632722	9.16031e-06
0.066155	9.55875e-06
0.069038	9.96858e-06
0.0719148	1.0369e-05
0.0748048	1.07735e-05
0.0776847	1.11643e-05
0.0804153	1.1545e-05
0.0832993	1.19437e-05
0.0861796	1.23496e-05
0.0890612	1.27479e-05
0.0919473	1.31346e-05
0.0946849	1.35232e-05
0.0975649	1.39195e-05
0.10045	1.43102e-05
0.103334	1.47114e-05
0.106214	1.51083e-05
0.108946	1.5489e-05
0.111822	1.58835e-05
0.114702	1.62833e-05
0.117584	1.66631e-05
0.120469	1.70661e-05
0.123236	1.74502e-05
0.126112	1.78308e-05
0.128991	1.82247e-05
0.131877	1.86024e-05
0.134755	1.90091e-05
0.13748	1.93892e-05
0.140371	1.97674e-05
0.143246	2.01793e-05
0.146132	2.05735e-05
0.149007	2.09551e-05
0.15174	2.1323e-05
0.15459	2.17047e-05
0.294495	4.03698e-05
-0.00239085	-4.34522e-07
0.000564491	2.06946e-09
0.00345712	4.62802e-07
0.00618912	9.07818e-07
0.00907365	1.34487e-06
0.0119566	1.78502e-06
0.0148387	2.22027e-06
0.0177167	2.63558e-06
0.020455	3.04783e-06
0.0233375	3.47556e-06
0.0262151	3.89526e-06
0.0291034	4.31124e-06
0.0319907	4.72824e-06
0.0347245	5.12244e-06
0.0376037	5.54416e-06
0.0404839	5.94735e-06
0.0433613	6.36176e-06
0.0462494	6.77622e-06
0.0489803	7.15031e-06
0.0518624	7.55565e-06
0.054746	7.9668e-06
0.0576271	8.37459e-06
0.0605116	8.77335e-06
0.0632711	9.15855e-06
0.066155	9.556e-06
0.0690386	9.95892e-06
0.0719135	1.03768e-05
0.0748044	1.07692e-05
0.0776852	1.11657e-05
0.0804159	1.15427e-05
0.0832977	1.19427e-05
0.0861822	1.23482e-05
0.0890608	1.27498e-05
0.0919442	1.31291e-05
0.0946838	1.35133e-05
0.0975653	1.39141e-05
0.10045	1.43008e-05
0.103333	1.47084e-05
0.10621	1.51168e-05
0.108944	1.54692e-05
0.111821	1.58769e-05
0.114705	1.62772e-05
0.117582	1.66469e-05
0.120468	1.70556e-05
0.123236	1.74469e-05
0.126112	1.78264e-05
0.128993	1.82257e-05
0.131875	1.8611e-05
0.134755	1.89891e-05
0.137482	1.93879e-05
0.14037	1.97568e-05
0.143245	2.01689e-05
0.146131	2.05594e-05
0.149008	2.09487e-05
0.151742	2.13096e-05
0.154631	2.16971e-05
0.157476	2.20939e-05
0.294495	4.03654e-05
-0.00527142	-8.88134e-07
-0.00233595	-4.61361e-07
0.000580836	-1.34909e-09
0.00345986	4.46858e-07
0.00619086	9.07709e-07
0.00907493	1.34653e-06
0.0119557	1.77795e-06
0.0148396	2.2212e-06
0.0177189	2.64385e-06
0.0204535	3.04183e-06
0.023338	3.472e-06
0.0262145	3.88717e-06
0.0291047	4.30725e-06
0.0319911	4.73281e-06
0.0347224	5.12897e-06
0.0376013	5.53651e-06
0.0404844	5.95311e-06
0.0433631	6.36287e-06
0.0462487	6.77506e-06
0.0489804	7.16537e-06
0.0518632	7.56324e-06
0.0547446	7.96153e-06
0.0576303	8.37277e-06
0.0605088	8.77393e-06
0.063271	9.1511e-06
0.0661546	9.56472e-06
0.0690403	9.96952e-06
0.0719118	1.03614e-05
0.0748056	1.0772e-05
0.0776827	1.11615e-05
0.080417	1.15406e-05
0.0832979	1.19463e-05
0.0861829	1.23366e-05
0.0890607	1.27344e-05
0.0919466	1.3141e-05
0.0946859	1.35172e-05
0.0975659	1.39131e-05
0.10045	1.431e-05
0.103332	1.47049e-05
0.106212	1.51074e-05
0.108946	1.54933e-05
0.111821	1.58621e-05
0.114703	1.62818e-05
0.117583	1.66615e-05
0.12047	1.70459e-05
0.123235	1.74493e-05
0.126114	1.78222e-05
0.128993	1.82036e-05
0.131874	1.86172e-05
0.134755	1.90114e-05
0.13748	1.93648e-05
0.140369	1.97632e-05
0.143246	2.01454e-05
0.14613	2.05478e-05
0.149007	2.09502e-05
0.151741	2.13076e-05
0.154632	2.17078e-05
0.157515	2.21081e-05
0.160349	2.24755e-05
0.294493	4.03445e-05
-0.00815071	-1.33542e-06
-0.00521801	-9.1789e-07
-0.00232106	-4.63274e-07
0.0005876	-8.53004e-09
0.00346356	4.39061e-07
0.00619097	9.05749e-07
0.00907592	1.35193e-06
0.0119586	1.77226e-06
0.0148404	2.20723e-06
0.017718	2.64509e-06
0.0204548	3.03875e-06
0.0233393	3.47229e-06
0.0262167	3.88786e-06
0.0291037	4.29963e-06
0.0319921	4.73042e-06
0.0347243	5.13108e-06
0.0376025	5.53816e-06
0.0404838	5.94732e-06
0.0433661	6.35142e-06
0.0462507	6.76766e-06
0.04898	7.15895e-06
0.0518641	7.55861e-06
0.0547478	7.96415e-06
0.057629	8.37627e-06
0.0605112	8.77088e-06
0.0632728	9.14798e-06
0.0661539	9.56152e-06
0.0690398	9.96299e-06
0.0719117	1.03567e-05
0.074805	1.07704e-05
0.077686	1.11613e-05
0.0804151	1.15335e-05
0.0832976	1.19564e-05
0.0861818	1.23435e-05
0.0890617	1.27407e-05
0.0919469	1.31315e-05
0.094685	1.35153e-05
0.0975669	1.39054e-05
0.100447	1.43193e-05
0.103336	1.47069e-05
0.106212	1.51047e-05
0.108944	1.54764e-05
0.111822	1.58639e-05
0.114702	1.62754e-05
0.117584	1.66646e-05
0.120467	1.70579e-05
0.123235	1.74467e-05
0.126113	1.78217e-05
0.128994	1.82093e-05
0.131875	1.85935e-05
0.134753	1.89954e-05
0.137482	1.93821e-05
0.140368	1.97947e-05
0.143248	2.01817e-05
0.14613	2.05459e-05
0.149007	2.09376e-05
0.151741	2.13276e-05
0.154629	2.17117e-05
0.157515	2.21091e-05
0.160391	2.24878e-05
0.163231	2.28694e-05
0.294494	4.03656e-05
-0.010888	-1.76403e-06
-0.00809817	-1.35232e-06
-0.0052041	-9.19955e-07
-0.002317	-4.77389e-07
0.000587857	-1.48096e-08
0.00346457	4.33001e-07
0.00619174	8.91702e-07
0.00907665	1.34366e-06
0.0119569	1.77749e-06
0.0148425	2.20594e-06
0.0177191	2.64255e-06
0.0204547	3.04257e-06
0.0233397	3.47239e-06
0.0262183	3.89236e-06
0.0291041	4.3098e-06
0.0319937	4.72407e-06
0.0347251	5.13194e-06
0.0376007	5.54651e-06
0.0404833	5.95763e-06
0.0433629	6.35371e-06
0.046252	6.76218e-06
0.0489801	7.15039e-06
0.0518631	7.56476e-06
0.0547459	7.96197e-06
0.0576294	8.36739e-06
0.0605106	8.77446e-06
0.0632723	9.15346e-06
0.0661555	9.56113e-06
0.0690392	9.96836e-06
0.0719142	1.03604e-05
0.0748049	1.07622e-05
0.0776831	1.11665e-05
0.080416	1.15445e-05
0.0832978	1.19411e-05
0.0861804	1.23454e-05
0.0890613	1.27376e-05
0.0919451	1.31327e-05
0.0946844	1.35254e-05
0.0975661	1.39068e-05
0.100447	1.43165e-05
0.103332	1.47128e-05
0.10621	1.51092e-05
0.108943	1.54735e-05
0.111821	1.58661e-05
0.114703	1.62702e-05
0.117582	1.66679e-05
0.120467	1.70642e-05
0.123236	1.74308e-05
0.126115	1.78154e-05
0.12899	1.82149e-05
0.131874	1.85955e-05
0.134753	1.90133e-05
0.137484	1.93772e-05
0.140369	1.97666e-05
0.143244	2.01635e-05
0.146131	2.05436e-05
0.149009	2.09353e-05
0.151741	2.13213e-05
0.154631	2.17183e-05
0.157514	2.2103e-05
0.16039	2.24869e-05
0.163275	2.2851e-05
0.165969	2.32295e-05
0.294494	4.03564e-05
-0.0137675	-2.2053e-06
-0.01084	-1.78195e-06
-0.00808416	-1.37508e-06
-0.00519866	-9.28762e-07
-0.00231391	-4.72566e-07
0.000586629	-3.09986e-08
0.00346369	4.16595e-07
0.00619278	8.92527e-07
0.00907612	1.34095e-06
0.0119589	1.76726e-06
0.0148406	2.20161e-06
0.0177175	2.6338e-06
0.0204537	3.04034e-06
0.0233401	3.47251e-06
0.0262174	3.88624e-06
0.0291051	4.29462e-06
0.0319938	4.72661e-06
0.0347238	5.12337e-06
0.0376042	5.53767e-06
0.0404834	5.95416e-06
0.0433654	6.3523e-06
0.0462503	6.76377e-06
0.0489785	7.15999e-06
0.051861	7.55447e-06
0.054748	7.9554e-06
0.0576286	8.37706e-06
0.0605107	8.77046e-06
0.0632695	9.1526e-06
0.0661554	9.56286e-06
0.0690409	9.95757e-06
0.0719124	1.03641e-05
0.0748058	1.07743e-05
0.0776845	1.11621e-05
0.0804179	1.15357e-05
0.083298	1.19441e-05
0.0861814	1.23363e-05
0.0890618	1.27446e-05
0.0919472	1.31426e-05
0.0946866	1.35029e-05
0.0975681	1.39053e-05
0.100448	1.43072e-05
0.103334	1.47053e-05
0.10621	1.51089e-05
0.108945	1.54762e-05
0.111822	1.5854e-05
0.114705	1.62737e-05
0.117584	1.6668e-05
0.120469	1.70536e-05
0.123234	1.74464e-05
0.126114	1.78366e-05
0.128994	1.82148e-05
0.131876	1.85898e-05
0.134756	1.8981e-05
0.137482	1.93708e-05
0.140367	1.97767e-05
0.143246	2.01703e-05
0.146131	2.05502e-05
0.149008	2.09266e-05
0.151741	2.13088e-05
0.15463	2.16913e-05
0.157515	2.2102e-05
0.160392	2.2489e-05
0.163276	2.28691e-05
0.166007	2.32274e-05
0.168855	2.36265e-05
0.294494	4.03628e-05
-0.016648	-2.63694e-06
-0.0137167	-2.2294e-06
-0.010823	-1.78809e-06
-0.00808148	-1.37855e-06
-0.00519537	-9.4403e-07
-0.00231469	-4.85866e-07
0.000590374	-2.18064e-08
0.00346491	4.12384e-07
0.00618878	8.8687e-07
0.00907491	1.33055e-06
0.011957	1.75841e-06
0.0148412	2.20859e-06
0.017719	2.64164e-06
0.0204536	3.03268e-06
0.0233392	3.47284e-06
0.0262179	3.88703e-06
0.0291046	4.30535e-06
0.0319899	4.72915e-06
0.0347224	5.12348e-06
0.0376021	5.53397e-06
0.0404812	5.94761e-06
0.0433672	6.35574e-06
0.0462522	6.7674e-06
0.0489779	7.16039e-06
0.0518641	7.55685e-06
0.054744	7.95634e-06
0.0576296	8.37082e-06
0.0605098	8.7769e-06
0.0632737	9.14965e-06
0.0661551	9.56156e-06
0.0690401	9.9633e-06
0.0719145	1.03585e-05
0.0748044	1.07757e-05
0.077685	1.11672e-05
0.0804148	1.15423e-05
0.0832972	1.19418e-05
0.0861821	1.23418e-05
0.089059	1.27416e-05
0.0919464	1.31495e-05
0.094685	1.35154e-05
0.0975671	1.39127e-05
0.100449	1.43174e-05
0.103334	1.47081e-05
0.106209	1.5101e-05
0.108946	1.54806e-05
0.111822	1.58597e-05
0.114706	1.62755e-05
0.117582	1.66712e-05
0.12047	1.70451e-05
0.123235	1.7433e-05
0.126114	1.78123e-05
0.128993	1.82214e-05
0.131875	1.8625e-05
0.134754	1.90159e-05
0.137481	1.93714e-05
0.140371	1.97548e-05
0.143245	2.01664e-05
0.14613	2.05435e-05
0.149009	2.09406e-05
0.15174	2.13367e-05
0.154631	2.17103e-05
0.157516	2.20955e-05
0.16039	2.24801e-05
0.163273	2.28558e-05
0.166011	2.32334e-05
0.168896	2.36521e-05
0.17173	2.40163e-05
0.294493	4.03685e-05
-0.0195296	-3.07486e-06
-0.0165975	-2.65958e-06
-0.0136993	-2.22664e-06
-0.0108184	-1.80405e-06
-0.00807869	-1.38312e-06
-0.00519612	-9.3722e-07
-0.00231599	-4.89903e-07
0.000587009	-4.37975e-08
0.00346511	4.08645e-07
0.00619329	8.81829e-07
0.00907587	1.31947e-06
0.0119595	1.76986e-06
0.0148417	2.19801e-06
0.0177188	2.62706e-06
0.0204542	3.03569e-06
0.0233401	3.46132e-06
0.0262184	3.88102e-06
0.029104	4.30791e-06
0.0319912	4.7277e-06
0.0347243	5.12244e-06
0.0376031	5.53289e-06
0.0404841	5.94557e-06
0.0433621	6.35854e-06
0.0462505	6.77262e-06
0.0489795	7.1531e-06
0.0518643	7.55769e-06
0.0547452	7.96474e-06
0.0576281	8.36492e-06
0.0605096	8.77284e-06
0.0632723	9.15708e-06
0.0661542	9.56151e-06
0.06904	9.9618e-06
0.0719129	1.03666e-05
0.0748056	1.07695e-05
0.0776833	1.11683e-05
0.0804168	1.15488e-05
0.0832976	1.19505e-05
0.0861819	1.23469e-05
0.0890608	1.27439e-05
0.0919443	1.3143e-05
0.0946831	1.35284e-05
0.0975674	1.39166e-05
0.100448	1.43059e-05
0.103331	1.47041e-05
0.106211	1.51134e-05
0.108943	1.54816e-05
0.11182	1.58812e-05
0.114703	1.62816e-05
0.117582	1.66619e-05
0.120469	1.70551e-05
0.123234	1.74415e-05
0.126115	1.7817e-05
0.128994	1.82338e-05
0.131873	1.8629e-05
0.134755	1.90141e-05
0.137481	1.93833e-05
0.140369	1.97668e-05
0.143246	2.0147e-05
0.146131	2.05702e-05
0.149009	2.09778e-05
0.151739	2.13052e-05
0.154629	2.17157e-05
0.157515	2.20788e-05
0.160392	2.24808e-05
0.163272	2.28833e-05
0.166007	2.32638e-05
0.168896	2.36469e-05
0.171773	2.40349e-05
0.17461	2.44034e-05
0.294493	4.03776e-05
-0.0224123	-3.50211e-06
-0.0194817	-3.10015e-06
-0.0165808	-2.66169e-06
-0.0136949	-2.23773e-06
-0.0108173	-1.81181e-06
-0.00807723	-1.38637e-06
-0.0051966	-9.40995e-07
-0.00231603	-5.01859e-07
0.000589314	-4.21422e-08
0.0034648	4.0458e-07
0.00619018	8.76453e-07
0.00907811	1.31453e-06
0.011959	1.75969e-06
0.0148425	2.19116e-06
0.0177207	2.62318e-06
0.0204545	3.03675e-06
0.0233385	3.46299e-06
0.0262172	3.88222e-06
0.0291036	4.31001e-06
0.0319936	4.72007e-06
0.034723	5.12224e-06
0.0376029	5.53695e-06
0.0404835	5.94913e-06
0.0433639	6.35529e-06
0.04625	6.77129e-06
0.0489807	7.15184e-06
0.051863	7.5599e-06
0.0547455	7.97196e-06
0.0576289	8.37516e-06
0.0605107	8.78049e-06
0.0632732	9.14987e-06
0.0661537	9.56034e-06
0.0690397	9.96592e-06
0.0719162	1.03733e-05
0.0748057	1.07642e-05
0.0776855	1.11621e-05
0.0804174	1.15453e-05
0.0832995	1.19369e-05
0.0861815	1.23576e-05
0.0890633	1.27453e-05
0.0919459	1.31346e-05
0.0946844	1.35257e-05
0.0975672	1.39179e-05
0.100447	1.43137e-05
0.103334	1.4709e-05
0.106209	1.51135e-05
0.108943	1.54876e-05
0.111824	1.58876e-05
0.114705	1.62762e-05
0.117583	1.66443e-05
0.120468	1.70717e-05
0.123235	1.74574e-05
0.126113	1.78225e-05
0.128992	1.82222e-05
0.131874	1.86091e-05
0.134753	1.90046e-05
0.137482	1.93911e-05
0.14037	1.97898e-05
0.143244	2.01694e-05
0.146132	2.05668e-05
0.149005	2.09433e-05
0.151741	2.1315e-05
0.154629	2.17104e-05
0.157513	2.21139e-05
0.160394	2.25043e-05
0.163274	2.28925e-05
0.166007	2.32454e-05
0.168897	2.36233e-05
0.171771	2.40395e-05
0.174654	2.44331e-05
0.177497	2.48163e-05
0.294491	4.03725e-05
-0.0252953	-3.93038e-06
-0.0223583	-3.5207e-06
-0.0194625	-3.08961e-06
-0.016575	-2.66999e-06
-0.0136931	-2.24166e-06
-0.0108151	-1.80845e-06
-0.00807574	-1.39113e-06
-0.0051938	-9.50033e-07
-0.00231288	-5.0322e-07
0.000589624	-4.72085e-08
0.00346593	3.93565e-07
0.00619274	8.70867e-07
0.0090785	1.31464e-06
0.0119585	1.75498e-06
0.0148423	2.19656e-06
0.0177218	2.62011e-06
0.0204562	3.03406e-06
0.0233411	3.468e-06
0.0262177	3.88328e-06
0.0291045	4.30135e-06
0.0319935	4.72385e-06
0.0347249	5.12595e-06
0.0376039	5.54056e-06
0.040484	5.95007e-06
0.0433657	6.35489e-06
0.0462521	6.76403e-06
0.048979	7.15499e-06
0.0518639	7.55873e-06
0.0547464	7.96757e-06
0.0576281	8.37037e-06
0.06051	8.77329e-06
0.0632725	9.15057e-06
0.0661543	9.56952e-06
0.0690386	9.95711e-06
0.0719144	1.03598e-05
0.0748024	1.07748e-05
0.0776835	1.11597e-05
0.0804146	1.15488e-05
0.0832966	1.19556e-05
0.0861813	1.23362e-05
0.0890589	1.27428e-05
0.0919468	1.31379e-05
0.0946827	1.35267e-05
0.097566	1.39182e-05
0.100449	1.43219e-05
0.103332	1.47106e-05
0.106211	1.51038e-05
0.108947	1.5479e-05
0.111824	1.58738e-05
0.114704	1.62865e-05
0.117583	1.66743e-05
0.120467	1.70495e-05
0.123233	1.74502e-05
0.126114	1.78254e-05
0.128993	1.82208e-05
0.131876	1.8618e-05
0.134754	1.90074e-05
0.137483	1.93777e-05
0.14037	1.97644e-05
0.143245	2.0174e-05
0.14613	2.05755e-05
0.149006	2.09687e-05
0.151742	2.13269e-05
0.154632	2.17057e-05
0.157515	2.2092e-05
0.160391	2.25093e-05
0.163277	2.28745e-05
0.166007	2.32635e-05
0.168897	2.36515e-05
0.171772	2.40165e-05
0.174653	2.44125e-05
0.177538	2.48319e-05
0.180374	2.51882e-05
0.294492	4.03793e-05
-0.0280307	-4.32988e-06
-0.0252455	-3.95653e-06
-0.0223462	-3.53201e-06
-0.0194601	-3.09799e-06
-0.0165757	-2.67532e-06
-0.0136922	-2.24889e-06
-0.0108169	-1.81139e-06
-0.00807428	-1.39546e-06
-0.00519569	-9.53046e-07
-0.0023135	-5.06444e-07
0.000589829	-5.41569e-08
0.0034671	3.98177e-07
0.0061932	8.71847e-07
0.00907726	1.30899e-06
0.0119607	1.75828e-06
0.0148421	2.189e-06
0.0177217	2.61598e-06
0.0204575	3.03322e-06
0.0233396	3.46371e-06
0.026219	3.88507e-06
0.0291044	4.31132e-06
0.0319917	4.72197e-06
0.0347229	5.12022e-06
0.0376019	5.53767e-06
0.0404834	5.94303e-06
0.043364	6.357e-06
0.0462506	6.7711e-06
0.0489805	7.15009e-06
0.0518628	7.5575e-06
0.0547485	7.9731e-06
0.0576306	8.36837e-06
0.0605108	8.76859e-06
0.0632717	9.15595e-06
0.0661536	9.55522e-06
0.0690407	9.95372e-06
0.0719144	1.03658e-05
0.074804	1.07632e-05
0.0776849	1.11685e-05
0.0804158	1.155e-05
0.0832988	1.19399e-05
0.0861808	1.23374e-05
0.0890613	1.27469e-05
0.0919448	1.31443e-05
0.094684	1.35206e-05
0.0975668	1.39215e-05
0.100448	1.43056e-05
0.103332	1.47079e-05
0.106209	1.51189e-05
0.108946	1.54853e-05
0.111824	1.58751e-05
0.114705	1.62891e-05
0.117583	1.66547e-05
0.12047	1.70626e-05
0.123236	1.74546e-05
0.126114	1.78295e-05
0.128992	1.82271e-05
0.131874	1.86148e-05
0.134755	1.90002e-05
0.137483	1.9385e-05
0.140372	1.97665e-05
0.143246	2.01808e-05
0.146132	2.05776e-05
0.149006	2.09522e-05
0.151739	2.12918e-05
0.154629	2.17078e-05
0.157515	2.20937e-05
0.160392	2.24888e-05
0.163273	2.29047e-05
0.166008	2.32577e-05
0.168897	2.36271e-05
0.171772	2.40248e-05
0.174653	2.44155e-05
0.177537	2.48237e-05
0.180418	2.52065e-05
0.183109	2.55539e-05
0.294493	4.03845e-05
-0.0309044	-4.75913e-06
-0.0279698	-4.3546e-06
-0.025226	-3.95649e-06
-0.0223383	-3.53583e-06
-0.0194598	-3.1035e-06
-0.0165732	-2.68567e-06
-0.0136921	-2.25831e-06
-0.0108136	-1.82061e-06
-0.0080768	-1.4007e-06
-0.00519517	-9.5985e-07
-0.00231011	-5.11437e-07
0.00059034	-5.58639e-08
0.00346639	3.8611e-07
0.00619321	8.67136e-07
0.0090756	1.31182e-06
0.0119595	1.75044e-06
0.0148429	2.18653e-06
0.0177198	2.61837e-06
0.0204553	3.02416e-06
0.023341	3.45929e-06
0.0262196	3.88246e-06
0.0291029	4.29865e-06
0.0319929	4.72512e-06
0.0347244	5.12444e-06
0.0376018	5.53047e-06
0.0404836	5.94917e-06
0.0433654	6.35369e-06
0.0462513	6.76286e-06
0.0489822	7.15221e-06
0.0518622	7.56087e-06
0.0547472	7.96804e-06
0.0576299	8.37496e-06
0.0605112	8.77008e-06
0.0632719	9.15183e-06
0.0661557	9.56959e-06
0.0690418	9.96524e-06
0.0719115	1.0361e-05
0.074805	1.07705e-05
0.0776853	1.11612e-05
0.0804175	1.15433e-05
0.0832987	1.19514e-05
0.0861818	1.23454e-05
0.0890603	1.27369e-05
0.0919465	1.31454e-05
0.0946849	1.35175e-05
0.0975659	1.39126e-05
0.100449	1.43152e-05
0.103334	1.47222e-05
0.106209	1.51115e-05
0.108945	1.54807e-05
0.111823	1.58594e-05
0.114704	1.62687e-05
0.117584	1.6673e-05
0.120468	1.70714e-05
0.123236	1.74538e-05
0.126112	1.78245e-05
0.128994	1.82098e-05
0.131876	1.86173e-05
0.134754	1.90168e-05
0.137481	1.93848e-05
0.140371	1.97889e-05
0.143247	2.01757e-05
0.146134	2.0551e-05
0.149005	2.09381e-05
0.151742	2.13293e-05
0.15463	2.17349e-05
0.157515	2.21051e-05
0.160393	2.24965e-05
0.163274	2.28507e-05
0.16601	2.32523e-05
0.168897	2.3651e-05
0.171772	2.40369e-05
0.174653	2.4421e-05
0.177537	2.48164e-05
0.18042	2.51757e-05
0.18315	2.55589e-05
0.186018	2.59335e-05
0.294492	4.03836e-05
-0.0337995	-5.18626e-06
-0.0308378	-4.78076e-06
-0.0279571	-4.35964e-06
-0.0252229	-3.96871e-06
-0.0223365	-3.53972e-06
-0.0194562	-3.11159e-06
-0.0165729	-2.68374e-06
-0.0136921	-2.25783e-06
-0.0108164	-1.82882e-06
-0.00807537	-1.41572e-06
-0.00519456	-9.64687e-07
-0.00231276	-5.16785e-07
0.000592544	-5.28454e-08
0.00346899	3.94147e-07
0.00619255	8.5085e-07
0.00907769	1.29316e-06
0.0119584	1.75156e-06
0.0148411	2.19234e-06
0.0177195	2.60769e-06
0.0204544	3.02373e-06
0.0233413	3.4537e-06
0.0262178	3.87465e-06
0.0291045	4.30343e-06
0.0319933	4.72507e-06
0.0347241	5.11097e-06
0.0376022	5.53292e-06
0.0404851	5.94135e-06
0.0433657	6.35512e-06
0.0462531	6.7706e-06
0.048981	7.15181e-06
0.0518636	7.55467e-06
0.0547464	7.9627e-06
0.0576311	8.37092e-06
0.0605103	8.77129e-06
0.0632724	9.15216e-06
0.0661545	9.56411e-06
0.0690414	9.95518e-06
0.0719139	1.03669e-05
0.0748026	1.07704e-05
0.0776862	1.11556e-05
0.0804173	1.15534e-05
0.0832976	1.19473e-05
0.0861817	1.23408e-05
0.0890612	1.27363e-05
0.0919452	1.31356e-05
0.0946829	1.35246e-05
0.0975654	1.39203e-05
0.100447	1.43054e-05
0.103333	1.46958e-05
0.10621	1.51156e-05
0.108945	1.54856e-05
0.111824	1.58796e-05
0.114706	1.62855e-05
0.117585	1.66653e-05
0.120468	1.7055e-05
0.123236	1.74469e-05
0.126115	1.78263e-05
0.128995	1.82276e-05
0.131876	1.86128e-05
0.134757	1.90011e-05
0.137482	1.93731e-05
0.14037	1.97638e-05
0.143247	2.01745e-05
0.14613	2.05692e-05
0.149006	2.09634e-05
0.151739	2.13045e-05
0.15463	2.16851e-05
0.157517	2.20949e-05
0.16039	2.25128e-05
0.163272	2.28767e-05
0.166008	2.32541e-05
0.168895	2.36383e-05
0.171773	2.40107e-05
0.174651	2.44253e-05
0.177535	2.4821e-05
0.18042	2.5172e-05
0.18315	2.55593e-05
0.186064	2.59427e-05
0.188894	2.63253e-05
0.294494	4.03786e-05
-0.0366801	-5.58943e-06
-0.0337402	-5.20415e-06
-0.0308288	-4.77358e-06
-0.027954	-4.36003e-06
-0.0252223	-3.9691e-06
-0.0223366	-3.54103e-06
-0.0194564	-3.11559e-06
-0.0165715	-2.69281e-06
-0.0136919	-2.25995e-06
-0.0108125	-1.82856e-06
-0.00807357	-1.4201e-06
-0.00519005	-9.67446e-07
-0.00231297	-5.16523e-07
0.000589257	-6.41752e-08
0.00346716	3.8411e-07
0.00619383	8.60921e-07
0.00908066	1.30268e-06
0.0119604	1.74604e-06
0.0148444	2.18482e-06
0.0177197	2.60378e-06
0.0204548	3.02204e-06
0.02334	3.45022e-06
0.026218	3.87157e-06
0.0291047	4.29724e-06
0.0319947	4.72591e-06
0.0347245	5.10613e-06
0.0376023	5.53232e-06
0.0404842	5.94444e-06
0.0433649	6.35452e-06
0.0462513	6.76068e-06
0.0489827	7.1561e-06
0.0518649	7.55828e-06
0.0547454	7.96648e-06
0.0576305	8.37941e-06
0.0605107	8.77126e-06
0.0632728	9.14801e-06
0.0661559	9.56926e-06
0.0690409	9.95338e-06
0.0719143	1.03628e-05
0.0748048	1.07793e-05
0.0776854	1.11655e-05
0.0804155	1.1547e-05
0.0832969	1.19441e-05
0.0861816	1.23311e-05
0.0890629	1.27385e-05
0.0919465	1.31403e-05
0.0946838	1.35142e-05
0.0975676	1.39146e-05
0.10045	1.43126e-05
0.103332	1.4702e-05
0.106212	1.51146e-05
0.108946	1.54877e-05
0.111823	1.58742e-05
0.114705	1.62747e-05
0.117582	1.66634e-05
0.120468	1.70467e-05
0.123235	1.7451e-05
0.126114	1.78355e-05
0.128992	1.8232e-05
0.131876	1.86223e-05
0.134754	1.901e-05
0.137482	1.9375e-05
0.140369	1.97707e-05
0.143243	2.02005e-05
0.14613	2.05612e-05
0.149007	2.09401e-05
0.151738	2.13264e-05
0.154632	2.17114e-05
0.157515	2.21134e-05
0.160391	2.25078e-05
0.163273	2.28912e-05
0.166008	2.32465e-05
0.168895	2.36318e-05
0.171773	2.40241e-05
0.174654	2.44197e-05
0.177538	2.48238e-05
0.180416	2.51905e-05
0.183148	2.55625e-05
0.186063	2.59268e-05
0.188936	2.63046e-05
0.191772	2.67073e-05
0.294492	4.03791e-05
-0.0395541	-6.01152e-06
-0.0366152	-5.62049e-06
-0.0337252	-5.21012e-06
-0.0308254	-4.77549e-06
-0.0279518	-4.36493e-06
-0.0252231	-3.9735e-06
-0.0223365	-3.54644e-06
-0.0194549	-3.12426e-06
-0.0165739	-2.69334e-06
-0.0136927	-2.26293e-06
-0.0108135	-1.83282e-06
-0.00807528	-1.41899e-06
-0.0051918	-9.74425e-07
-0.00231289	-5.20298e-07
0.000594209	-6.7124e-08
0.00346952	3.86605e-07
0.00619376	8.50414e-07
0.00907889	1.28987e-06
0.0119618	1.74684e-06
0.0148442	2.17641e-06
0.0177209	2.61213e-06
0.0204554	3.02192e-06
0.0233413	3.44632e-06
0.0262195	3.86735e-06
0.0291046	4.29502e-06
0.0319948	4.71389e-06
0.0347279	5.10857e-06
0.0376033	5.53454e-06
0.0404848	5.94038e-06
0.0433633	6.34776e-06
0.0462506	6.76766e-06
0.0489831	7.15082e-06
0.0518646	7.55394e-06
0.05475	7.96253e-06
0.0576306	8.37069e-06
0.0605117	8.76326e-06
0.0632705	9.15804e-06
0.0661549	9.558e-06
0.0690397	9.95765e-06
0.0719151	1.03658e-05
0.0748048	1.07658e-05
0.0776841	1.11613e-05
0.0804182	1.15502e-05
0.0832989	1.19486e-05
0.0861852	1.2335e-05
0.089061	1.27464e-05
0.0919461	1.31335e-05
0.0946858	1.35225e-05
0.0975667	1.39191e-05
0.100447	1.43193e-05
0.103334	1.46977e-05
0.106211	1.5119e-05
0.108947	1.54919e-05
0.111823	1.58765e-05
0.114705	1.62934e-05
0.117584	1.66608e-05
0.120468	1.70506e-05
0.123235	1.74469e-05
0.126112	1.7823e-05
0.128992	1.82146e-05
0.131875	1.86312e-05
0.134755	1.90216e-05
0.137482	1.93779e-05
0.140369	1.97716e-05
0.143245	2.01632e-05
0.146128	2.05581e-05
0.149007	2.09756e-05
0.151739	2.13278e-05
0.15463	2.16975e-05
0.157514	2.2107e-05
0.160391	2.24947e-05
0.163275	2.28804e-05
0.166011	2.32704e-05
0.168898	2.36417e-05
0.171774	2.40257e-05
0.174652	2.44208e-05
0.177536	2.47983e-05
0.180417	2.52162e-05
0.18315	2.55656e-05
0.186065	2.59508e-05
0.188936	2.63414e-05
0.191833	2.67208e-05
0.194658	2.71031e-05
0.294492	4.03867e-05
-0.0422894	-6.40405e-06
-0.0394972	-6.0357e-06
-0.0366017	-5.61609e-06
-0.0337205	-5.21608e-06
-0.0308267	-4.7957e-06
-0.0279499	-4.36832e-06
-0.0252194	-3.97277e-06
-0.022337	-3.54532e-06
-0.0194541	-3.13368e-06
-0.0165716	-2.70505e-06
-0.013693	-2.2707e-06
-0.0108134	-1.82965e-06
-0.00807492	-1.42304e-06
-0.00519192	-9.78122e-07
-0.00231102	-5.32096e-07
0.0005906	-6.89665e-08
0.00346743	3.84725e-07
0.0061953	8.48268e-07
0.00907959	1.2903e-06
0.0119601	1.7308e-06
0.0148444	2.17016e-06
0.0177197	2.59554e-06
0.0204562	3.01421e-06
0.0233402	3.44661e-06
0.0262186	3.86397e-06
0.0291032	4.29223e-06
0.0319931	4.71633e-06
0.0347254	5.10894e-06
0.0376033	5.53025e-06
0.0404844	5.94262e-06
0.0433633	6.34561e-06
0.046252	6.76464e-06
0.0489838	7.14479e-06
0.0518636	7.55218e-06
0.054746	7.96258e-06
0.0576304	8.36692e-06
0.0605115	8.76696e-06
0.0632711	9.15524e-06
0.0661568	9.56341e-06
0.0690411	9.95741e-06
0.0719136	1.03603e-05
0.0748056	1.07651e-05
0.0776845	1.11629e-05
0.0804179	1.15524e-05
0.0832985	1.19526e-05
0.0861834	1.23351e-05
0.0890617	1.27435e-05
0.0919448	1.31329e-05
0.0946844	1.35105e-05
0.0975682	1.39215e-05
0.100448	1.43109e-05
0.103334	1.46941e-05
0.106211	1.51118e-05
0.108945	1.54964e-05
0.111821	1.58816e-05
0.114706	1.6286e-05
0.117584	1.66688e-05
0.120468	1.70512e-05
0.123236	1.74443e-05
0.126113	1.78241e-05
0.128991	1.8225e-05
0.131875	1.86243e-05
0.134754	1.90206e-05
0.137484	1.93592e-05
0.140366	1.97671e-05
0.143246	2.01688e-05
0.14613	2.05547e-05
0.149009	2.09739e-05
0.151739	2.13209e-05
0.154628	2.17081e-05
0.157513	2.20865e-05
0.16039	2.24841e-05
0.163273	2.28763e-05
0.166009	2.32711e-05
0.168897	2.36496e-05
0.17177	2.40315e-05
0.174653	2.44222e-05
0.177535	2.48216e-05
0.180418	2.51888e-05
0.183148	2.559e-05
0.186063	2.59428e-05
0.188935	2.63425e-05
0.191833	2.67233e-05
0.194698	2.71044e-05
0.197389	2.74706e-05
0.294493	4.0384e-05
-0.0451698	-6.81688e-06
-0.0422384	-6.42594e-06
-0.0394829	-6.03966e-06
-0.0365966	-5.62078e-06
-0.0337207	-5.21769e-06
-0.0308241	-4.79779e-06
-0.0279504	-4.36846e-06
-0.0252206	-3.97679e-06
-0.0223368	-3.55772e-06
-0.0194569	-3.12746e-06
-0.01657	-2.70047e-06
-0.0136906	-2.26882e-06
-0.0108148	-1.83443e-06
-0.00807451	-1.4195e-06
-0.00519284	-9.83952e-07
-0.00231175	-5.29801e-07
0.00059014	-6.39011e-08
0.00347034	3.78037e-07
0.0061938	8.50213e-07
0.00908002	1.28879e-06
0.0119613	1.73654e-06
0.0148437	2.17594e-06
0.0177229	2.60941e-06
0.0204569	3.01435e-06
0.0233407	3.44974e-06
0.0262218	3.86244e-06
0.0291054	4.29405e-06
0.0319929	4.71438e-06
0.0347247	5.11061e-06
0.0376024	5.52273e-06
0.0404854	5.93766e-06
0.043365	6.35455e-06
0.0462528	6.75791e-06
0.0489808	7.1481e-06
0.051865	7.5604e-06
0.0547465	7.95517e-06
0.0576313	8.36834e-06
0.0605107	8.77935e-06
0.0632723	9.14394e-06
0.0661562	9.55032e-06
0.0690402	9.96185e-06
0.0719163	1.0362e-05
0.0748056	1.07671e-05
0.077684	1.11812e-05
0.0804151	1.1554e-05
0.0832987	1.19386e-05
0.0861818	1.23448e-05
0.0890608	1.273e-05
0.0919463	1.31474e-05
0.0946852	1.35285e-05
0.0975658	1.39159e-05
0.100451	1.43161e-05
0.103334	1.46985e-05
0.10621	1.51107e-05
0.108944	1.54793e-05
0.111824	1.58863e-05
0.114704	1.62779e-05
0.117583	1.66573e-05
0.120467	1.70657e-05
0.123235	1.7446e-05
0.126115	1.78336e-05
0.128992	1.82359e-05
0.131874	1.86204e-05
0.134754	1.90048e-05
0.137483	1.93781e-05
0.140365	1.97815e-05
0.143246	2.01774e-05
0.146129	2.05948e-05
0.149008	2.09591e-05
0.151742	2.13037e-05
0.154629	2.17157e-05
0.157516	2.20964e-05
0.160392	2.25091e-05
0.163274	2.28972e-05
0.166007	2.32504e-05
0.168897	2.36475e-05
0.171775	2.40255e-05
0.174653	2.44127e-05
0.177535	2.48235e-05
0.180418	2.52159e-05
0.183149	2.55762e-05
0.186066	2.59493e-05
0.188935	2.6339e-05
0.191831	2.67103e-05
0.1947	2.71212e-05
0.197428	2.75016e-05
0.200275	2.78649e-05
0.294491	4.03905e-05
-0.0480533	-7.2375e-06
-0.0451175	-6.83731e-06
-0.0422226	-6.43054e-06
-0.0394787	-6.04828e-06
-0.0365967	-5.63082e-06
-0.0337178	-5.21422e-06
-0.0308255	-4.79146e-06
-0.0279499	-4.37851e-06
-0.0252199	-3.97951e-06
-0.0223386	-3.55962e-06
-0.0194556	-3.12157e-06
-0.016574	-2.70731e-06
-0.0136885	-2.28053e-06
-0.0108139	-1.84434e-06
-0.00807347	-1.41844e-06
-0.00519405	-9.86508e-07
-0.00231273	-5.25004e-07
0.000591114	-8.01101e-08
[truncated: 11,447 more rows]

## Sheet: ED Data Fig. 4j
Field (T)	Moment (Am2)	Adjusted Field (T)	Adjusted Moment (Am2)
0.998918	2.22113e-05	996.76	0.025756
0.993942	2.21414e-05	991.84	0.02653
0.989055	2.20642e-05	986.71	0.026673
0.983679	2.19287e-05	981.58	0.026375
0.978819	2.18163e-05	976.72	0.026389
0.973943	2.17188e-05	971.84	0.026546
0.969048	2.1617e-05	966.7	0.02688
0.963664	2.15249e-05	961.58	0.026978
0.958805	2.14014e-05	956.71	0.026685
0.953915	2.12894e-05	951.83	0.026631
0.949037	2.11887e-05	946.7	0.026783
0.943676	2.10881e-05	941.58	0.026941
0.938806	2.09921e-05	936.71	0.027072
0.933948	2.09029e-05	931.85	0.027203
0.929034	2.0803e-05	926.7	0.027158
0.923681	2.06827e-05	921.57	0.026788
0.918781	2.05517e-05	916.69	0.026756
0.913885	2.04732e-05	911.8	0.026884
0.909019	2.03505e-05	906.93	0.026689
0.904127	2.02472e-05	901.79	0.027045
0.898784	2.01612e-05	896.69	0.027205
0.893886	2.00363e-05	891.8	0.026999
0.889014	1.99341e-05	886.93	0.026987
0.88412	1.98294e-05	881.8	0.027013
0.878776	1.97255e-05	876.69	0.026874
0.873914	1.9609e-05	871.82	0.026757
0.869027	1.95206e-05	866.95	0.026818
0.864149	1.94125e-05	861.82	0.026632
0.858806	1.92872e-05	856.71	0.026689
0.853951	1.91982e-05	851.85	0.027035
0.849039	1.91047e-05	846.95	0.026952
0.844207	1.89808e-05	841.84	0.026924
0.838784	1.88903e-05	836.7	0.027049
0.83391	1.87781e-05	831.82	0.026834
0.829019	1.86718e-05	826.94	0.026786
0.824155	1.85735e-05	822.07	0.026865
0.819292	1.84748e-05	816.92	0.02703
0.813808	1.83655e-05	811.73	0.02702
0.808921	1.82463e-05	806.85	0.027019
0.804042	1.81538e-05	801.98	0.027023
0.799175	1.8034e-05	796.86	0.026974
0.793807	1.7934e-05	791.73	0.027107
0.788915	1.78312e-05	786.85	0.02705
0.784048	1.77287e-05	781.98	0.027027
0.77917	1.76305e-05	776.85	0.027089
0.773788	1.75223e-05	771.72	0.02698
0.768929	1.74038e-05	766.85	0.026799
0.764046	1.72989e-05	761.98	0.026872
0.759165	1.72017e-05	756.86	0.02697
0.753791	1.70882e-05	751.72	0.026981
0.748898	1.69847e-05	746.83	0.027046
0.744015	1.68892e-05	741.95	0.027096
0.739142	1.67838e-05	737.08	0.02703
0.734257	1.66756e-05	731.94	0.027124
0.728887	1.65711e-05	726.83	0.027132
0.724024	1.64513e-05	721.96	0.026958
0.719157	1.63457e-05	717.06	0.026851
0.714236	1.62344e-05	711.92	0.026772
0.708855	1.61264e-05	706.79	0.026863
0.703989	1.60332e-05	701.93	0.027034
0.699104	1.59419e-05	697.05	0.027075
0.694239	1.58311e-05	691.92	0.027015
0.688861	1.57136e-05	686.8	0.02692
0.683976	1.55926e-05	681.92	0.026872
0.679099	1.54928e-05	677.04	0.026916
0.674226	1.53841e-05	671.92	0.02683
0.668856	1.52725e-05	666.79	0.026836
0.663992	1.51787e-05	661.92	0.026891
0.659108	1.50826e-05	657.04	0.026859
0.654213	1.49767e-05	652.15	0.026828
0.649342	1.48773e-05	647.04	0.02687
0.64398	1.47634e-05	641.91	0.026589
0.63911	1.46327e-05	637.04	0.026352
0.634213	1.45361e-05	632.16	0.026475
0.629342	1.44349e-05	627.04	0.026464
0.623995	1.43167e-05	621.93	0.026514
0.619111	1.42222e-05	617.04	0.026623
0.614251	1.41182e-05	612.13	0.026535
0.609272	1.40046e-05	606.96	0.02648
0.603888	1.38954e-05	601.84	0.0264
0.599021	1.37825e-05	596.97	0.026218
0.594145	1.36776e-05	592.08	0.026141
0.589266	1.35726e-05	586.96	0.026114
0.583872	1.34596e-05	581.82	0.026094
0.579005	1.3352e-05	576.95	0.026106
0.574134	1.32514e-05	572.06	0.026128
0.56927	1.31442e-05	567.2	0.025932
0.564402	1.30265e-05	562.08	0.02569
0.558988	1.29075e-05	556.95	0.025634
0.554116	1.28093e-05	552.06	0.025704
0.549253	1.2715e-05	547.2	0.025594
0.544376	1.25989e-05	542.07	0.025443
0.539001	1.24898e-05	536.94	0.02546
0.534129	1.2383e-05	532.06	0.02534
0.529246	1.22703e-05	527.18	0.025132
0.524411	1.21566e-05	522.09	0.025074
0.518985	1.2047e-05	516.94	0.025154
0.514124	1.19451e-05	512.05	0.025029
0.509221	1.18299e-05	507.17	0.02487
0.504349	1.17258e-05	502.04	0.024923
0.499456	1.16251e-05	497.16	0.024979
0.494093	1.15081e-05	492.04	0.024802
0.489245	1.13891e-05	487.18	0.024544
0.48436	1.12808e-05	482.3	0.024395
0.479475	1.11725e-05	477.17	0.024323
0.474092	1.10612e-05	472.04	0.024309
0.469222	1.0957e-05	467.16	0.024287
0.464335	1.08552e-05	462.28	0.024254
0.45946	1.07462e-05	457.15	0.024044
0.454094	1.06145e-05	452.03	0.023832
0.449229	1.05051e-05	447.17	0.023718
0.444379	1.03944e-05	442.31	0.023601
0.439464	1.02879e-05	437.15	0.023491
0.434078	1.01684e-05	432.03	0.023461
0.42921	1.00699e-05	427.15	0.023409
0.424334	9.95561e-06	422.28	0.023317
0.419444	9.85393e-06	417.39	0.023184
0.414572	9.73403e-06	412.24	0.023003
0.409154	9.61903e-06	407.08	0.022918
0.404238	9.50466e-06	402.18	0.022749
0.399363	9.39676e-06	397.31	0.022613
0.394485	9.28827e-06	392.19	0.022381
0.389107	9.16242e-06	387.06	0.022129
0.384239	9.05303e-06	382.19	0.022042
0.379354	8.95191e-06	377.32	0.022006
0.374469	8.84554e-06	372.19	0.021834
0.369123	8.72237e-06	367.07	0.021536
0.364254	8.60484e-06	362.2	0.021346
0.359373	8.50216e-06	357.32	0.021192
0.354495	8.386e-06	352.2	0.021014
0.349116	8.27283e-06	347.07	0.021047
0.34424	8.17432e-06	342.2	0.020905
0.33936	8.05434e-06	337.31	0.020607
0.334488	7.9436e-06	332.44	0.020405
0.329604	7.82855e-06	327.31	0.020193
0.324221	7.70359e-06	322.18	0.020189
0.319376	7.60702e-06	317.32	0.020054
0.314489	7.47955e-06	312.44	0.01976
0.309613	7.37487e-06	307.3	0.019685
0.304196	7.25533e-06	302.15	0.019504
0.299326	7.14199e-06	297.28	0.019283
0.294461	7.03127e-06	292.41	0.019028
0.289579	6.91234e-06	287.29	0.018586
0.284205	6.77219e-06	282.15	0.018586
0.279314	6.695e-06	277.27	0.018812
0.274441	6.58077e-06	272.4	0.018568
0.269563	6.46793e-06	267.28	0.01831
0.264183	6.34363e-06	262.15	0.018073
0.259311	6.23529e-06	257.27	0.017584
0.254447	6.09949e-06	252.39	0.017076
0.249569	5.99303e-06	247.51	0.017014
0.244652	5.88914e-06	242.36	0.016944
0.239289	5.76615e-06	237.24	0.016999
0.234412	5.67334e-06	232.36	0.016898
0.229539	5.54148e-06	227.5	0.016531
0.224653	5.42976e-06	222.36	0.016262
0.21928	5.2978e-06	217.23	0.015795
0.214407	5.17527e-06	212.36	0.015511
0.209544	5.07734e-06	207.48	0.015366
0.204665	4.96648e-06	202.31	0.015076
0.199192	4.84006e-06	197.15	0.014755
0.194324	4.71858e-06	192.28	0.014482
0.189445	4.60284e-06	187.4	0.01443
0.184556	4.49586e-06	182.26	0.014285
0.179195	4.3607e-06	177.14	0.014027
0.174307	4.25134e-06	172.26	0.013853
0.169438	4.13864e-06	167.39	0.0134
0.164554	4.00965e-06	162.48	0.013215
0.159691	3.93054e-06	157.39	0.013096
0.154301	3.79132e-06	152.26	0.01257
0.149413	3.67382e-06	147.38	0.012163
0.144547	3.55063e-06	142.5	0.011859
0.139677	3.44383e-06	137.38	0.01136
0.134294	3.28617e-06	132.26	0.011194
0.129429	3.20872e-06	127.39	0.011703
0.124543	3.10979e-06	122.5	0.011564
0.119675	2.97879e-06	117.39	0.010899
0.114314	2.83565e-06	112.27	0.010062
0.109435	2.6974e-06	107.39	0.0096768
0.104569	2.6145e-06	102.5	0.0093873
0.0996694	2.47769e-06	97.37	0.0088524
0.094285	2.36182e-06	92.23	0.0089242
0.0894026	2.2642e-06	87.36	0.0088413
0.0845298	2.1298e-06	82.47	0.0085694
0.0796645	2.01563e-06	77.61	0.0082248
0.0747827	1.87777e-06	72.49	0.0078933
0.0693962	1.76899e-06	67.35	0.0072926
0.0645178	1.60906e-06	62.47	0.0066492
0.0596409	1.51929e-06	57.6	0.0065088
0.0547669	1.39093e-06	52.47	0.006238
0.0493911	1.27425e-06	47.34	0.0062006
0.0445241	1.15859e-06	42.47	0.0059715
0.039648	1.03862e-06	37.6	0.0054721
0.034797	9.0481e-07	32.49	0.0048809
0.0293722	7.74197e-07	27.32	0.0039688
0.0244993	6.1436e-07	22.46	0.0032146
0.0196382	5.1613e-07	17.59	0.0030831
0.0147688	3.9851e-07	12.46	0.0027886
0.0093893	2.69607e-07	7.34	0.0022764
0.00452165	1.28297e-07	2.43	0.0012163
-0.000334949	-3.31148e-08	-2.43	0.00057267
-0.00529202	-1.65623e-07	-7.34	-0.00013461
-0.0101596	-3.0406e-07	-12.46	-0.0011526
-0.0155434	-4.73255e-07	-17.59	-0.0018038
-0.0204132	-5.75113e-07	-22.46	-0.0021399
-0.0252769	-7.11689e-07	-27.32	-0.0028502
-0.0301755	-8.44232e-07	-32.49	-0.0032815
-0.0355592	-9.65992e-07	-37.6	-0.0039814
-0.0404155	-1.12621e-06	-42.47	-0.0046886
-0.045281	-1.23037e-06	-47.34	-0.0051976
-0.0501788	-1.38124e-06	-52.47	-0.0058107
-0.0555527	-1.49889e-06	-57.6	-0.0056932
-0.0604239	-1.58716e-06	-62.47	-0.0059866
-0.0653116	-1.73605e-06	-67.35	-0.0064895
-0.0701904	-1.83482e-06	-72.49	-0.0067998
-0.0755527	-1.98304e-06	-77.61	-0.0072806
-0.0804143	-2.09215e-06	-82.47	-0.0077395
-0.0853124	-2.23251e-06	-87.36	-0.0083942
-0.0901776	-2.35543e-06	-92.23	-0.00885
-0.0950748	-2.47968e-06	-97.37	-0.0091328
-0.10044	-2.59675e-06	-102.5	-0.0090505
-0.105342	-2.68947e-06	-107.39	-0.0091769
-0.110221	-2.81799e-06	-112.27	-0.009541
-0.115102	-2.92712e-06	-117.39	-0.0097145
-0.120458	-3.05069e-06	-122.5	-0.0099589
-0.125344	-3.16614e-06	-127.39	-0.010416
-0.130218	-3.29905e-06	-132.26	-0.010863
-0.135083	-3.41043e-06	-137.38	-0.011205
-0.14045	-3.54697e-06	-142.5	-0.011604
-0.145338	-3.6625e-06	-147.38	-0.011651
-0.150211	-3.75677e-06	-152.26	-0.011931
-0.155082	-3.89704e-06	-157.39	-0.01239
-0.160415	-4.01099e-06	-162.48	-0.012819
-0.165334	-4.15487e-06	-167.39	-0.013196
-0.170216	-4.2486e-06	-172.26	-0.013261
-0.175089	-4.36953e-06	-177.14	-0.013356
-0.179971	-4.46198e-06	-182.26	-0.01374
-0.185348	-4.62485e-06	-187.4	-0.014202
-0.190234	-4.71617e-06	-192.28	-0.014005
-0.195102	-4.81527e-06	-197.15	-0.013989
-0.199964	-4.92184e-06	-202.31	-0.014494
-0.205424	-5.08081e-06	-207.48	-0.015084
-0.210318	-5.19108e-06	-212.36	-0.015175
-0.215185	-5.29564e-06	-217.23	-0.015333
-0.220076	-5.41301e-06	-222.36	-0.015742
-0.225457	-5.54992e-06	-227.5	-0.015922
-0.23031	-5.64389e-06	-232.36	-0.015913
-0.235199	-5.75719e-06	-237.24	-0.016154
-0.240077	-5.87254e-06	-242.36	-0.016547
-0.245452	-6.00987e-06	-247.51	-0.016776
-0.250327	-6.10822e-06	-252.39	-0.016808
-0.255224	-6.22107e-06	-257.27	-0.017144
-0.260112	-6.3463e-06	-262.15	-0.017391
-0.264989	-6.44825e-06	-267.28	-0.017566
-0.270359	-6.58043e-06	-272.4	-0.017789
-0.275222	-6.68381e-06	-277.27	-0.017948
-0.280098	-6.80206e-06	-282.15	-0.018091
-0.284992	-6.90246e-06	-287.29	-0.018292
-0.290366	-7.03937e-06	-292.41	-0.018656
-0.295231	-7.15068e-06	-297.28	-0.018611
-0.30011	-7.24083e-06	-302.15	-0.018689
-0.304986	-7.36709e-06	-307.3	-0.019145
-0.310381	-7.49812e-06	-312.44	-0.019014
-0.315267	-7.57069e-06	-317.32	-0.018928
-0.320142	-7.70182e-06	-322.18	-0.019294
-0.325018	-7.80806e-06	-327.31	-0.019461
-0.330392	-7.93462e-06	-332.44	-0.019821
-0.335268	-8.05772e-06	-337.31	-0.020139
-0.340152	-8.16874e-06	-342.2	-0.020427
-0.345031	-8.29097e-06	-347.07	-0.020479
-0.349915	-8.37798e-06	-352.2	-0.020643
-0.355276	-8.52616e-06	-357.32	-0.021023
-0.360156	-8.62613e-06	-362.2	-0.021008
-0.365025	-8.73226e-06	-367.07	-0.021263
-0.369905	-8.85666e-06	-372.19	-0.021442
-0.375288	-8.96383e-06	-377.32	-0.021351
-0.380147	-9.0666e-06	-382.19	-0.021393
-0.385013	-9.17427e-06	-387.06	-0.021589
-0.389898	-9.29145e-06	-392.19	-0.021689
-0.395265	-9.39927e-06	-397.31	-0.021703
-0.400131	-9.51084e-06	-402.18	-0.021843
-0.405014	-9.61812e-06	-407.08	-0.022049
-0.409905	-9.73709e-06	-412.24	-0.022276
-0.415341	-9.85647e-06	-417.39	-0.022518
-0.420227	-9.9784e-06	-422.28	-0.022841
-0.425097	-1.00911e-05	-427.15	-0.022939
-0.429984	-1.01934e-05	-432.03	-0.022988
-0.434841	-1.03027e-05	-437.15	-0.023044
-0.440246	-1.04156e-05	-442.31	-0.023132
-0.445114	-1.05293e-05	-447.17	-0.023256
-0.449975	-1.06323e-05	-452.03	-0.023423
-0.454844	-1.07515e-05	-457.15	-0.023459
-0.460231	-1.08512e-05	-462.28	-0.023323
-0.465107	-1.09587e-05	-467.16	-0.023565
-0.469994	-1.10806e-05	-472.04	-0.023889
-0.474872	-1.11937e-05	-477.17	-0.024031
-0.480241	-1.131e-05	-482.3	-0.023916
-0.485108	-1.14e-05	-487.18	-0.023967
-0.48998	-1.15233e-05	-492.04	-0.024042
-0.494864	-1.16114e-05	-497.16	-0.024282
-0.499734	-1.17512e-05	-502.04	-0.024578
-0.50512	-1.18555e-05	-507.17	-0.024587
-0.509976	-1.19708e-05	-512.05	-0.024797
-0.514886	-1.20808e-05	-516.94	-0.024726
-0.519774	-1.21713e-05	-522.09	-0.024788
-0.525119	-1.23054e-05	-527.18	-0.024877
-0.529998	-1.23942e-05	-532.06	-0.024921
-0.534881	-1.25187e-05	-536.94	-0.025248
-0.539772	-1.26294e-05	-542.07	-0.025215
-0.545155	-1.27327e-05	-547.2	-0.025162
-0.550013	-1.28435e-05	-552.06	-0.025214
-0.554904	-1.29434e-05	-556.95	-0.025227
-0.559765	-1.30523e-05	-562.08	-0.025424
-0.565138	-1.31782e-05	-567.2	-0.025508
-0.569988	-1.32756e-05	-572.06	-0.025287
-0.574886	-1.33652e-05	-576.95	-0.025313
-0.579777	-1.34879e-05	-581.82	-0.025612
-0.584659	-1.35979e-05	-586.96	-0.025784
-0.590016	-1.37204e-05	-592.08	-0.025821
-0.594914	-1.38179e-05	-596.97	-0.025837
-0.599793	-1.39304e-05	-601.84	-0.025893
-0.604656	-1.40286e-05	-606.96	-0.025839
-0.61	-1.41428e-05	-612.13	-0.025893
-0.614963	-1.42523e-05	-617.04	-0.025784
-0.619858	-1.43414e-05	-621.93	-0.025869
-0.624735	-1.44696e-05	-627.04	-0.026179
-0.630101	-1.45845e-05	-632.16	-0.026154
-0.634965	-1.46842e-05	-637.04	-0.026027
-0.639832	-1.47798e-05	-641.91	-0.02613
-0.644732	-1.49022e-05	-647.04	-0.026283
-0.65009	-1.50094e-05	-652.15	-0.026012
-0.654968	-1.5095e-05	-657.04	-0.026062
-0.659851	-1.52237e-05	-661.92	-0.026311
-0.664721	-1.5322e-05	-666.79	-0.026182
-0.669606	-1.54194e-05	-671.92	-0.02619
-0.674988	-1.55415e-05	-677.04	-0.026379
-0.679862	-1.56537e-05	-681.92	-0.02639
-0.684731	-1.57482e-05	-686.8	-0.026307
-0.689605	-1.5854e-05	-691.92	-0.026384
-0.694993	-1.5973e-05	-697.05	-0.026284
-0.699862	-1.60617e-05	-701.93	-0.026202
-0.704725	-1.6174e-05	-706.79	-0.026471
-0.709608	-1.62924e-05	-711.92	-0.026382
-0.714973	-1.63814e-05	-717.06	-0.026247
-0.719887	-1.65011e-05	-721.96	-0.026488
-0.72477	-1.66099e-05	-726.83	-0.02644
-0.729632	-1.67029e-05	-731.94	-0.02628
-0.735013	-1.68138e-05	-737.08	-0.026304
-0.739881	-1.69231e-05	-741.95	-0.026341
-0.744766	-1.70235e-05	-746.83	-0.026355
-0.74964	-1.7132e-05	-751.72	-0.026505
-0.754548	-1.72445e-05	-756.86	-0.026615
-0.759918	-1.73593e-05	-761.98	-0.02647
-0.76478	-1.74481e-05	-766.85	-0.026301
-0.769657	-1.75522e-05	-771.72	-0.02634
-0.77453	-1.76586e-05	-776.85	-0.02615
-0.779912	-1.7752e-05	-781.98	-0.026244
-0.784793	-1.78879e-05	-786.85	-0.026683
-0.789658	-1.79954e-05	-791.73	-0.026439
-0.794539	-1.80716e-05	-796.86	-0.026259
-0.799922	-1.82e-05	-801.98	-0.026526
-0.804786	-1.83122e-05	-806.85	-0.026483
-0.809658	-1.84016e-05	-811.73	-0.026339
-0.814539	-1.85077e-05	-816.92	-0.026394
-0.819978	-1.86254e-05	-822.07	-0.026362
-0.824857	-1.87235e-05	-826.94	-0.026274
-0.829732	-1.8825e-05	-831.82	-0.026439
-0.834611	-1.89461e-05	-836.7	-0.026453
-0.839481	-1.90312e-05	-841.84	-0.026377
-0.844862	-1.91586e-05	-846.95	-0.026487
-0.849751	-1.9258e-05	-851.85	-0.026441
-0.854619	-1.9362e-05	-856.71	-0.02631
-0.859498	-1.94528e-05	-861.82	-0.026411
-0.864866	-1.95902e-05	-866.95	-0.026673
-0.869728	-1.96915e-05	-871.82	-0.026477
-0.874614	-1.97793e-05	-876.69	-0.026589
-0.879477	-1.99106e-05	-881.8	-0.026994
-0.884842	-2.00306e-05	-886.93	-0.026647
-0.889718	-2.00952e-05	-891.8	-0.026336
-0.894588	-2.02133e-05	-896.69	-0.02657
-0.899453	-2.03218e-05	-901.79	-0.026561
-0.904843	-2.04295e-05	-906.93	-0.026573
-0.909721	-2.05417e-05	-911.8	-0.026842
-0.914591	-2.06603e-05	-916.69	-0.026845
-0.919461	-2.0747e-05	-921.57	-0.026649
-0.924365	-2.08515e-05	-926.7	-0.026755
-0.929743	-2.09751e-05	-931.85	-0.026562
-0.934604	-2.10503e-05	-936.71	-0.026328
-0.939491	-2.11633e-05	-941.58	-0.026472
-0.944356	-2.12696e-05	-946.7	-0.026413
-0.949747	-2.13752e-05	-951.83	-0.026456
-0.954616	-2.14923e-05	-956.71	-0.026781
-0.95949	-2.16105e-05	-961.58	-0.026786
-0.964358	-2.16981e-05	-966.7	-0.026587
-0.969737	-2.18114e-05	-971.84	-0.026594
-0.974616	-2.19165e-05	-976.72	-0.026434
-0.979484	-2.20035e-05	-981.58	-0.026204
-0.984355	-2.21037e-05	-986.71	-0.026284
-0.989739	-2.22288e-05	-991.84	-0.026623
-0.994606	-2.23514e-05	-996.76	-0.026372
-0.999364	-2.24103e-05	-996.76	-0.025913
		-991.84	-0.026385
-0.999357	-2.23942e-05	-986.71	-0.026458
-0.99444	-2.2325e-05	-981.58	-0.026478
-0.989549	-2.22262e-05	-976.72	-0.026596
-0.984175	-2.21133e-05	-971.84	-0.026564
-0.979284	-2.201e-05	-966.7	-0.026561
-0.974401	-2.19166e-05	-961.58	-0.026833
-0.969525	-2.1799e-05	-956.71	-0.026879
-0.964147	-2.16997e-05	-951.83	-0.026734
-0.95927	-2.16049e-05	-946.7	-0.026848
-0.954389	-2.14961e-05	-941.58	-0.027041
-0.949514	-2.13849e-05	-936.71	-0.026915
-0.944147	-2.12896e-05	-931.85	-0.027051
-0.939272	-2.11837e-05	-926.7	-0.027146
-0.934374	-2.10709e-05	-921.57	-0.02684
-0.92951	-2.09898e-05	-916.69	-0.026825
-0.924137	-2.08602e-05	-911.8	-0.026954
-0.919226	-2.07448e-05	-906.93	-0.026758
-0.914355	-2.06522e-05	-901.79	-0.02672
-0.909482	-2.05487e-05	-896.69	-0.027166
-0.904601	-2.04272e-05	-891.8	-0.027207
-0.899219	-2.0329e-05	-886.93	-0.026991
-0.894352	-2.02492e-05	-881.8	-0.027214
-0.889475	-2.01235e-05	-876.69	-0.026926
-0.8846	-2.00245e-05	-871.82	-0.026486
-0.879226	-1.99258e-05	-866.95	-0.026698
-0.874369	-1.97794e-05	-861.82	-0.02668
-0.869482	-1.96829e-05	-856.71	-0.026689
-0.864611	-1.9591e-05	-851.85	-0.027046
-0.859248	-1.9463e-05	-846.95	-0.027088
-0.854374	-1.93759e-05	-841.84	-0.027002
-0.849507	-1.92873e-05	-836.7	-0.026957
-0.844611	-1.9171e-05	-831.82	-0.026863
-0.839231	-1.90625e-05	-826.94	-0.026691
-0.834364	-1.89488e-05	-822.07	-0.026829
-0.829487	-1.8848e-05	-816.92	-0.027102
-0.824608	-1.87257e-05	-811.73	-0.026931
-0.819717	-1.86552e-05	-806.85	-0.026959
-0.814288	-1.85282e-05	-801.98	-0.027106
-0.80941	-1.84219e-05	-796.86	-0.027153
-0.804542	-1.83241e-05	-791.73	-0.02706
-0.799657	-1.82277e-05	-786.85	-0.026998
-0.79427	-1.81097e-05	-781.98	-0.027092
-0.789418	-1.80022e-05	-776.85	-0.026991
-0.784537	-1.78979e-05	-771.72	-0.026856
-0.779639	-1.78032e-05	-766.85	-0.026909
-0.774272	-1.76699e-05	-761.98	-0.026828
-0.76941	-1.75754e-05	-756.86	-0.027025
-0.764531	-1.74672e-05	-751.72	-0.027124
-0.759647	-1.73612e-05	-746.83	-0.026956
-0.754286	-1.72679e-05	-741.95	-0.027
-0.749388	-1.71508e-05	-737.08	-0.027115
-0.744497	-1.70458e-05	-731.94	-0.027067
-0.739611	-1.69474e-05	-726.83	-0.02695
-0.734744	-1.68488e-05	-721.96	-0.027086
-0.72938	-1.67254e-05	-717.06	-0.026987
-0.724503	-1.66215e-05	-711.92	-0.026863
-0.719624	-1.65309e-05	-706.79	-0.026945
-0.714707	-1.64032e-05	-701.93	-0.026845
-0.709345	-1.63035e-05	-697.05	-0.026942
-0.704431	-1.61912e-05	-691.92	-0.026924
-0.699592	-1.60881e-05	-686.8	-0.026881
-0.694717	-1.59939e-05	-681.92	-0.026987
-0.68935	-1.58682e-05	-677.04	-0.027035
-0.684471	-1.57735e-05	-671.92	-0.027073
-0.679592	-1.56699e-05	-666.79	-0.0268
-0.674711	-1.55707e-05	-661.92	-0.026677
-0.669336	-1.54552e-05	-657.04	-0.02681
-0.66445	-1.53281e-05	-652.15	-0.026704
-0.659582	-1.52392e-05	-647.04	-0.026876
-0.654702	-1.51318e-05	-641.91	-0.026835
-0.649825	-1.50227e-05	-637.04	-0.026427
-0.644459	-1.49306e-05	-632.16	-0.026344
-0.63957	-1.47993e-05	-627.04	-0.02631
-0.6347	-1.46887e-05	-621.93	-0.026511
-0.629833	-1.45856e-05	-617.04	-0.026722
-0.62446	-1.44682e-05	-612.13	-0.026625
-0.619596	-1.43871e-05	-606.96	-0.026548
-0.614619	-1.42764e-05	-601.84	-0.026281
-0.609762	-1.41699e-05	-596.97	-0.026134
-0.604376	-1.40522e-05	-592.08	-0.026214
-0.599525	-1.39286e-05	-586.96	-0.026098
-0.594649	-1.38342e-05	-581.82	-0.026131
-0.589764	-1.37278e-05	-576.95	-0.026122
-0.584366	-1.36055e-05	-572.06	-0.025944
-0.579503	-1.35138e-05	-567.2	-0.02594
-0.574632	-1.3397e-05	-562.08	-0.025877
-0.569753	-1.32917e-05	-556.95	-0.025769
-0.564874	-1.31897e-05	-552.06	-0.025617
-0.559492	-1.30679e-05	-547.2	-0.025499
-0.554635	-1.29632e-05	-542.07	-0.02544
-0.549759	-1.28476e-05	-536.94	-0.025294
-0.544873	-1.27462e-05	-532.06	-0.025358
-0.53949	-1.2624e-05	-527.18	-0.02535
-0.534621	-1.2516e-05	-522.09	-0.025167
-0.529748	-1.24234e-05	-516.94	-0.025027
-0.524848	-1.23068e-05	-512.05	-0.024876
-0.519487	-1.21901e-05	-507.17	-0.024967
-0.514608	-1.20769e-05	-502.04	-0.025008
-0.509711	-1.19696e-05	-497.16	-0.024829
-0.504841	-1.18782e-05	-492.04	-0.024761
-0.499962	-1.17661e-05	-487.18	-0.024692
-0.494592	-1.16442e-05	-482.3	-0.024503
-0.489716	-1.1543e-05	-477.17	-0.02433
-0.484844	-1.14308e-05	-472.04	-0.024167
-0.479965	-1.13196e-05	-467.16	-0.024194
-0.474598	-1.11982e-05	-462.28	-0.024285
-0.469724	-1.10879e-05	-457.15	-0.024078
-0.464834	-1.0994e-05	-452.03	-0.023856
-0.459956	-1.0888e-05	-447.17	-0.023694
-0.454579	-1.07576e-05	-442.31	-0.023607
-0.449707	-1.06516e-05	-437.15	-0.023645
-0.444837	-1.05362e-05	-432.03	-0.023432
-0.439963	-1.0438e-05	-427.15	-0.023265
-0.434567	-1.03212e-05	-422.28	-0.023226
-0.429707	-1.02009e-05	-417.39	-0.023199
-0.424836	-1.0101e-05	-412.24	-0.023178
-0.419946	-9.98977e-06	-407.08	-0.022974
-0.41507	-9.89184e-06	-402.18	-0.022668
-0.40959	-9.76744e-06	-397.31	-0.022492
-0.404731	-9.65435e-06	-392.19	-0.022437
-0.39986	-9.53397e-06	-387.06	-0.022214
-0.394981	-9.43289e-06	-382.19	-0.022037
-0.389615	-9.31121e-06	-377.32	-0.021977
-0.384738	-9.19573e-06	-372.19	-0.021821
-0.379865	-9.08918e-06	-367.07	-0.021484
-0.37501	-8.98404e-06	-362.2	-0.021316
-0.369622	-8.85776e-06	-357.32	-0.021286
-0.364747	-8.73628e-06	-352.2	-0.021116
-0.359872	-8.63715e-06	-347.07	-0.020976
-0.354997	-8.52618e-06	-342.2	-0.020818
-0.349623	-8.40468e-06	-337.31	-0.0206
-0.344745	-8.29637e-06	-332.44	-0.02044
-0.33987	-8.18369e-06	-327.31	-0.020224
-0.334999	-8.07041e-06	-322.18	-0.02011
-0.33009	-7.9623e-06	-317.32	-0.020067
-0.324732	-7.83312e-06	-312.44	-0.019793
-0.31986	-7.73611e-06	-307.3	-0.019757
-0.314997	-7.62192e-06	-302.15	-0.019588
-0.310091	-7.50472e-06	-297.28	-0.019147
-0.304705	-7.40134e-06	-292.41	-0.018927
-0.299837	-7.27066e-06	-287.29	-0.01861
-0.294937	-7.15612e-06	-282.15	-0.0186
-0.290072	-7.04414e-06	-277.27	-0.018821
-0.284711	-6.91091e-06	-272.4	-0.018708
-0.279819	-6.82731e-06	-267.28	-0.01835
-0.274948	-6.72201e-06	-262.15	-0.01795
-0.270068	-6.61013e-06	-257.27	-0.01746
-0.264693	-6.47244e-06	-252.39	-0.017219
-0.25982	-6.35813e-06	-247.51	-0.01716
-0.254945	-6.22175e-06	-242.36	-0.016768
-0.250022	-6.13115e-06	-237.24	-0.016812
-0.245159	-6.00699e-06	-232.36	-0.016917
-0.239798	-5.88053e-06	-227.5	-0.016696
-0.234918	-5.79469e-06	-222.36	-0.016293
-0.230026	-5.68103e-06	-217.23	-0.015816
-0.225163	-5.56826e-06	-212.36	-0.015711
-0.219784	-5.42783e-06	-207.48	-0.015296
-0.214902	-5.30917e-06	-202.31	-0.014745
-0.210029	-5.21249e-06	-197.15	-0.014854
-0.205042	-5.06013e-06	-192.28	-0.014509
-0.199675	-4.94779e-06	-187.4	-0.014189
-0.194808	-4.85274e-06	-182.26	-0.014445
-0.189946	-4.70866e-06	-177.14	-0.014281
-0.185053	-4.62048e-06	-172.26	-0.013792
-0.179583	-4.51067e-06	-167.39	-0.013408
-0.174789	-4.3862e-06	-162.48	-0.013144
-0.169925	-4.26352e-06	-157.39	-0.013091
-0.165048	-4.14623e-06	-152.26	-0.012684
-0.160176	-4.03383e-06	-147.38	-0.011982
-0.154779	-3.92417e-06	-142.5	-0.011694
-0.149918	-3.77798e-06	-137.38	-0.011581
-0.145057	-3.65789e-06	-132.26	-0.011441
-0.140173	-3.54637e-06	-127.39	-0.011323
-0.134765	-3.42977e-06	-122.5	-0.011245
-0.129922	-3.31606e-06	-117.39	-0.011156
-0.125061	-3.21411e-06	-112.27	-0.010683
-0.120185	-3.10212e-06	-107.39	-0.0097523
-0.114804	-2.98897e-06	-102.5	-0.0090181
-0.109938	-2.84107e-06	-97.37	-0.0086773
-0.105057	-2.70123e-06	-92.23	-0.0087067
-0.100163	-2.56973e-06	-87.36	-0.0085489
-0.0947679	-2.45426e-06	-82.47	-0.008861
-0.0898897	-2.35443e-06	-77.61	-0.0088058
-0.0850361	-2.23282e-06	-72.49	-0.0078854
-0.0801545	-2.17784e-06	-67.35	-0.007161
-0.0752705	-2.01602e-06	-62.47	-0.0065159
-0.0699032	-1.88161e-06	-57.6	-0.006314
-0.0650262	-1.73419e-06	-52.47	-0.0061378
-0.0601466	-1.6196e-06	-47.34	-0.0062247
-0.0552578	-1.50934e-06	-42.47	-0.00625
-0.0498752	-1.38603e-06	-37.6	-0.0055431
-0.0450228	-1.30086e-06	-32.49	-0.0048958
-0.0401431	-1.18011e-06	-27.32	-0.0039598
-0.0352577	-1.03021e-06	-22.46	-0.0030484
-0.0298822	-9.07606e-07	-17.59	-0.0031308
-0.0249998	-7.27853e-07	-12.46	-0.00268
-0.0201278	-6.24069e-07	-7.34	-0.0020041
-0.0152547	-5.2859e-07	-2.43	-0.0015506
-0.0098796	-3.64562e-07	2.43	-0.00085569
-0.0050153	-2.53964e-07	7.34	0.00024268
-5.14809e-05	-1.15086e-07	12.46	0.0010929
0.0048074	5.12089e-08	17.59	0.0020434
0.00966868	1.91517e-07	22.46	0.00246
0.0150389	3.50633e-07	27.32	0.0024889
0.0199058	4.99285e-07	32.49	0.0032015
0.0247921	5.96099e-07	37.6	0.0040996
0.0296601	7.07407e-07	42.47	0.0046935
0.035057	8.69954e-07	47.34	0.0051689
0.039921	9.95407e-07	52.47	0.0055887
0.0448	1.12562e-06	57.6	0.0058575
0.0496811	1.24535e-06	62.47	0.0062586
0.0550516	1.38043e-06	67.35	0.0065394
0.059922	1.47994e-06	72.49	0.006454
0.0648043	1.61762e-06	77.61	0.0071208
0.0696791	1.70446e-06	82.47	0.0080018
0.0750504	1.82376e-06	87.36	0.0084776
0.0799361	1.97756e-06	92.23	0.0086646
0.0847997	2.10601e-06	97.37	0.0090358
0.0896881	2.23214e-06	102.5	0.0092801
0.0945625	2.33819e-06	107.39	0.0092287
0.099958	2.49154e-06	112.27	0.0093671
0.104847	2.5811e-06	117.39	0.0096982
0.109714	2.70129e-06	122.5	0.010139
0.114599	2.80384e-06	127.39	0.010445
0.119964	2.9498e-06	132.26	0.010615
0.124823	3.05652e-06	137.38	0.01117
0.129701	3.18333e-06	142.5	0.011814
0.13458	3.27762e-06	147.38	0.011751
0.139966	3.45071e-06	152.26	0.011957
0.144826	3.5421e-06	157.39	0.012315
0.149691	3.6437e-06	162.48	0.012544
0.154591	3.76105e-06	167.39	0.013091
0.159968	3.88871e-06	172.26	0.013499
0.164837	3.99848e-06	177.14	0.013368
0.169709	4.15077e-06	182.26	0.01388
0.174586	4.24873e-06	187.4	0.014141
0.17948	4.35879e-06	192.28	0.013913
0.184846	4.52135e-06	197.15	0.014172
0.189723	4.59721e-06	202.31	0.014371
0.194606	4.70647e-06	207.48	0.014872
0.199477	4.82275e-06	212.36	0.015354
0.204945	4.94057e-06	217.23	0.015362
0.209808	5.08746e-06	222.36	0.015795
0.214673	5.18635e-06	227.5	0.01603
0.219574	5.29354e-06	232.36	0.015692
0.224939	5.44042e-06	237.24	0.016039
0.22989	5.52837e-06	242.36	0.016659
0.234694	5.61635e-06	247.51	0.016762
0.239598	5.76822e-06	252.39	0.016958
0.244933	5.88877e-06	257.27	0.017154
0.249836	5.99765e-06	262.15	0.017313
0.254733	6.11701e-06	267.28	0.017449
0.259609	6.22344e-06	272.4	0.017767
0.264475	6.33858e-06	277.27	0.018132
0.269844	6.45211e-06	282.15	0.01804
0.27475	6.58649e-06	287.29	0.018314
0.279601	6.69116e-06	292.41	0.018676
0.284495	6.786e-06	297.28	0.018734
0.289843	6.93097e-06	302.15	0.018672
0.294739	7.02646e-06	307.3	0.018594
0.299611	7.14042e-06	312.44	0.018926
0.304479	7.23139e-06	317.32	0.019353
0.309893	7.36602e-06	322.18	0.019492
0.314771	7.49534e-06	327.31	0.019606
0.319655	7.62316e-06	332.44	0.019852
0.324505	7.71664e-06	337.31	0.019915
0.32988	7.84433e-06	342.2	0.020163
0.334763	7.93758e-06	347.07	0.020528
0.339627	8.03376e-06	352.2	0.020705
0.344521	8.1491e-06	357.32	0.020912
0.349389	8.26556e-06	362.2	0.021271
0.354785	8.38263e-06	367.07	0.021303
0.359652	8.50736e-06	372.19	0.021251
0.36453	8.62629e-06	377.32	0.021349
0.369396	8.71984e-06	382.19	0.021424
0.374755	8.84219e-06	387.06	0.02156
0.379622	8.94853e-06	392.19	0.021688
0.38451	9.06018e-06	397.31	0.02175
0.389383	9.17285e-06	402.18	0.021822
0.394765	9.29569e-06	407.08	0.022084
0.399625	9.4002e-06	412.24	0.022464
0.40451	9.5074e-06	417.39	0.022548
0.409493	9.62562e-06	422.28	0.022507
0.414857	9.74986e-06	427.15	0.022845
0.419716	9.83847e-06	432.03	0.023199
0.424585	9.9454e-06	437.15	0.023111
0.429451	1.00701e-05	442.31	0.023052
0.434356	1.01817e-05	447.17	0.023222
0.439724	1.02825e-05	452.03	0.023315
0.444603	1.04024e-05	457.15	0.023442
0.449462	1.05133e-05	462.28	0.02358
0.454358	1.06252e-05	467.16	0.02375
0.459732	1.07465e-05	472.04	0.023728
0.464598	1.08552e-05	477.17	0.023694
0.469468	1.09665e-05	482.3	0.023933
0.474358	1.10576e-05	487.18	0.024194
0.479735	1.11789e-05	492.04	0.024291
0.48459	1.12899e-05	497.16	0.024171
0.489485	1.14025e-05	502.04	0.02426
0.494364	1.15011e-05	507.17	0.024646
0.499244	1.1596e-05	512.05	0.024814
0.504599	1.17213e-05	516.94	0.024741
0.509475	1.18444e-05	522.09	0.024829
0.514389	1.19452e-05	527.18	0.0251
0.51925	1.20492e-05	532.06	0.025036
0.524621	1.217e-05	536.94	0.024832
0.529486	1.22859e-05	542.07	0.025033
0.534385	1.23652e-05	547.2	0.025314
0.539261	1.24754e-05	552.06	0.025358
0.544625	1.26029e-05	556.95	0.02532
0.5495	1.27224e-05	562.08	0.025431
0.55437	1.28197e-05	567.2	0.025373
0.559247	1.29336e-05	572.06	0.025253
0.564644	1.30506e-05	576.95	0.025424
0.569518	1.31434e-05	581.82	0.025655
0.574384	1.32417e-05	586.96	0.025657
0.579248	1.33618e-05	592.08	0.025731
0.584133	1.34668e-05	596.97	0.025938
0.589516	1.35805e-05	601.84	0.025871
0.594399	1.36938e-05	606.96	0.025821
0.599275	1.38095e-05	612.13	0.025999
0.604148	1.3898e-05	617.04	0.025952
0.60953	1.4025e-05	621.93	0.025788
0.6145	1.41292e-05	627.04	0.025912
0.619362	1.4223e-05	632.16	0.026133
0.624243	1.43157e-05	637.04	0.026184
0.629601	1.44477e-05	641.91	0.026151
0.634463	1.45496e-05	647.04	0.026116
0.639377	1.46628e-05	652.15	0.026227
0.644221	1.47583e-05	657.04	0.026173
0.649597	1.48813e-05	661.92	0.026113
0.654458	1.49848e-05	666.79	0.026199
0.659346	1.50794e-05	671.92	0.02617
0.664221	1.51828e-05	677.04	0.026288
0.669104	1.52919e-05	681.92	0.026428
0.674477	1.5397e-05	686.8	0.026426
0.679341	1.5522e-05	691.92	0.026423
0.684225	1.5619e-05	697.05	0.026172
0.689123	1.57336e-05	701.93	0.026282
0.694484	1.58364e-05	706.79	0.02644
0.699346	1.59283e-05	711.92	0.026263
0.704225	1.60528e-05	717.06	0.026366
0.709105	1.61467e-05	721.96	0.026458
0.714479	1.62559e-05	726.83	0.02628
0.719396	1.63791e-05	731.94	0.026412
0.724262	1.64762e-05	737.08	0.026495
0.729196	1.65761e-05	741.95	0.026292
0.734499	1.67078e-05	746.83	0.02633
0.739373	1.67954e-05	751.72	0.026424
0.744251	1.68919e-05	756.86	0.02647
0.749142	1.70013e-05	761.98	0.026473
0.754038	1.71037e-05	766.85	0.026411
0.759402	1.72232e-05	771.72	0.026324
0.764275	1.73263e-05	776.85	0.026308
0.769178	1.74311e-05	781.98	0.026371
0.774043	1.75281e-05	786.85	0.026352
0.779406	1.76464e-05	791.73	0.026395
0.784278	1.77465e-05	796.86	0.026494
0.789151	1.7845e-05	801.98	0.026408
0.794044	1.79519e-05	806.85	0.026401
0.799409	1.80678e-05	811.73	0.026509
0.804288	1.81601e-05	816.92	0.026301
0.809165	1.82765e-05	822.07	0.026319
0.814045	1.83769e-05	826.94	0.026459
0.819558	1.84771e-05	831.82	0.026286
0.824403	1.8599e-05	836.7	0.026375
0.829264	1.86931e-05	841.84	0.026548
0.834126	1.87888e-05	846.95	0.026437
0.838999	1.89067e-05	851.85	0.026483
0.844437	1.90191e-05	856.71	0.0264
0.849274	1.91089e-05	861.82	0.026165
0.854139	1.92252e-05	866.95	0.026593
0.85901	1.93041e-05	871.82	0.026769
0.864398	1.942e-05	876.69	0.026595
0.869264	1.95578e-05	881.8	0.026825
0.874134	1.96389e-05	886.93	0.026626
0.878988	1.97511e-05	891.8	0.026371
0.884375	1.98786e-05	896.69	0.026596
0.889247	1.99521e-05	901.79	0.026552
0.894099	2.00663e-05	906.93	0.026688
0.898976	2.01796e-05	911.8	0.026932
0.904359	2.02796e-05	916.69	0.026688
0.909234	2.04067e-05	921.57	0.026609
0.914103	2.05001e-05	926.7	0.026592
0.91898	2.0588e-05	931.85	0.026493
0.923888	2.0702e-05	936.71	0.026577
0.929253	2.08094e-05	941.58	0.026495
0.934141	2.09206e-05	946.7	0.026529
0.939003	2.10321e-05	951.83	0.026653
0.943879	2.11214e-05	956.71	0.026564
0.949253	2.12468e-05	961.58	0.026556
0.954118	2.13362e-05	966.7	0.026433
0.959007	2.14341e-05	971.84	0.026546
0.963867	2.15374e-05	976.72	0.026755
0.969266	2.16492e-05	981.58	0.026592
0.974142	2.17709e-05	986.71	0.026523
0.979007	2.18767e-05	991.84	0.026573
0.983876	2.19654e-05	996.76	0.026088
0.989245	2.20909e-05
0.99412	2.2188e-05
0.998901	2.22539e-05

[truncated: 2 more sheets: ED Data Fig. 4k, ED Data Fig. 4l]
