# Supplementary material for: A reinforced lunar dynamo recorded by Chang’e-6 farside basalt
Source: Nature. 2024 Dec 19;643(8071):361–5. doi: 10.1038/s41586-024-08526-2 (PMC12240856; doi:10.1038/s41586-024-08526-2)
Supplement: Supplementary file 10 — Source Data Extended Data Fig. 5 [file 41586_2024_8526_MOESM10_ESM.xlsx]

## Sheet: ED Data Fig. 5a
Apollo Sample	𝜒lf (m3/kg)	Chang'e-5 Sample	𝜒lf (m3/kg)	Sigma_𝜒lf (m3/kg)	Chang'e-6 Sample	𝜒lf (m3/kg)	Sigma_𝜒lf (m3/kg)
10084,89	3.63078e-05	018	6.34e-07	6.84e-09	038	6.0494e-07	2.78e-09
10084,90	1.44544e-05	129	6.91e-07	1.67e-09	344	6.2303e-07	5.15e-09
12070102	3.16228e-05	118	7.15e-07	1.87e-08	392	6.7836e-07	4.15e-09
14163,68	1.8197e-05	141	7.75e-07	4.35e-08	211	7.132e-07	3.31e-09
14259,69	4.36516e-05	142	6.81e-07	1.4e-08
15101,75	2.75423e-05	027	1.48e-06	1.96e-07
15301,38	3.38844e-05	039	7.45e-07	4.54e-08
15471,72	1.23027e-05	045	1.13e-06	1.26e-07
15601,79	2.88403e-05
60501,29	3.0903e-05
61241,25	1.51356e-05
64801,29	2.39883e-05
65701,16	3.38844e-05
67601,24	8.12831e-06
72321,7	3.38844e-05
72441,12	2.29087e-05
74220,24	1.99526e-06
74220,57	6.76083e-07
74241,27	4.36516e-05
75081,27	2.29087e-05
10021,32	3.80189e-05
10048,55	4.2658e-05
10085,13	1.77828e-05
14047,47	3.54813e-05
14049,28	1.77828e-05
14301,65	4.16869e-06
14313,29	1.14815e-05
15086,12	1.02329e-05
15459,95	1.25893e-05
15498,36	8.51138e-06
60016,54	9.12011e-06
60255	7.58578e-05
60255	1.51356e-05
65010	2.81838e-05
79135,1	2.29087e-05
14303,47	3.01995e-06
14310,69	7.24436e-07
14311,45	1.99526e-06
14312,2	1.90546e-06
14321,78	1.12202e-06
14321184	5.49541e-06
15418,41	3.89045e-07
60315,15	1.14815e-05
60315,47	1.44544e-06
60335,3	3.23594e-06
61156,11	9.54993e-06
61156,12	1.8197e-06
62295	2.51189e-06
66055,19	6.60693e-06
66095,36	1.04713e-05
66095,39	1.23027e-05
67455,19	2.75423e-07
68415,33	3.0903e-06
68415,78	5.37032e-06
68815,7	1.62181e-05
72275,67	4.2658e-05
72275,2	4.2658e-06
73215	1.12202e-06
76055,5	4.67735e-06
76315,2	4.7863e-06
76315,2c	3.23594e-06
77017,45	2.29087e-06
77017,2	2.63027e-06
77135,2	4.7863e-06
77135,36	4.57088e-05
78155,2	7.24436e-07
10024,22	1.12202e-06
10049,14	4.89779e-07
12009,95	5.24807e-07
12022,52	6.60693e-07
12053,47	1.12202e-06
14053,48	9.77237e-06
15016,29	4.0738e-07
15058,55	1.99526e-06
15076,50	7.07946e-07
15085,31	1.25893e-06
15499108	7.24436e-07
15499,21	9.54993e-07
15555,75	9.54993e-07
15555204	6.60693e-07
15556,37	1.12202e-06
15595,13	1.94984e-06
15597,20	6.45654e-07
70017,26	2.88403e-06
70035,1	2.51189e-06
70215,1	1e-06
74275,65	2.29087e-06
74275,56	7.58578e-07
75035,37	5.01187e-07
75055,6	2.88403e-06
60015	2.51189e-08
76230,4	1.90546e-06
72415,2c	4.36516e-07

## Sheet: ED Data Fig. 5b
Apollo Sample	Mr/Ms	Hcr/Hc	Chang'e-5 Sample	Mr/Ms	Hcr/Hc	Chang'e-6 Sample	Mr/Ms	Hcr/Hc
10020	0.0115	8.085	018	0.0737	9.16478	038	0.0742	11.5431
10020	0.0115	8.128	045	0.096	9.8043	392	0.0391	6.04854
10024	0.00968	3.556	129	0.0788	8.65207	344	0.0155	23.4224
10048	0.00722	10	118	0.106	7.87589	211	0.0287	11.2885
10049	0.0129	10.933	141	0.0443	10.3656
10084	0.0718	12.778	142	0.0785	8.83223
12002	0.00385	20.714	027	0.0677	9.83145
12008	0.0314	5.306	039	0.0848	104.695
12009	0.0122	6.4
12009	0.0362	6.108
12015	0.0657	5.121
12017	0.005	17.8
12022	0.00857	7.294
12022	0.0115	22.146
12053	0.0041	9.5
12070	0.0484	20.455
12070	0.096	18.75
14047	0.0436	13.462
14049	0.039	17
14053	0.0145	4
14053	0.008	7.071
14053	0.008	6.667
14163	0.044	22.727
14163	0.077	19.2
14259	0.04	15.789
14301	0.00928	16.667
14303	0.0165	6.667
14311	0.00581	7.368
14313	0.066	7.231
15015	0.137	6.286
15016	0.00696	16
15016	0.00338	27.5
15016	0.00447	19.231
15301	0.047	20
15301	0.0476	20
15465	0.0845	12.438
15465	0.0168	17.127
15498	0.088	9.872
15498	0.088	9.067
15498	0.0908	7.841
15498	0.0795	8.939
15499	0.0109	33.333
15555	0.004	22.985
15555	0.004	20.667
15556	0.0061	24.769
15556	0.005	39.417
15556	0.005	25.411
15556	0.00631	41.5
15556	0.005	24.667
15597	0.0104	9.167
15597	0.0146	12.093
15597	0.0069	38.5
15601	0.073	11.842
15601	0.0724	11.842
60335	0.007	8
60501	0.032	23.81
61241	0.03	27.5
62295	0.0031	72.143
64801	0.035	23.333
65701	0.027	25
66095	0.0025	22.105
67601	0.019	22.778
68415	0.0017	45
68815	0.00495	27.143
70017	0.00526	6.364
70035	0.00555	8
70215	0.006	23
70215	0.006	24
71505	0.0046	33.81
71567	0.00394	11
72321	0.044	16.8
74220	0.073	6.136
74275	0.00638	23.462
75055	0.0048	30.588
75081	0.073	11.081
78236	0.00487	25
79135	0.057	9.516
