# Supplementary material for: A reinforced lunar dynamo recorded by Chang’e-6 farside basalt
Source: Nature. 2024 Dec 19;643(8071):361–5. doi: 10.1038/s41586-024-08526-2 (PMC12240856; doi:10.1038/s41586-024-08526-2)
Supplement: Supplementary file 11 — Source Data Extended Data Fig. 7 [file 41586_2024_8526_MOESM11_ESM.xlsx]

## Sheet: ED Data Fig. 7a
	Field (mT)	Moment (Am2)
NRM		3.25e-09
IRM	3	6.73e-10
IRM	9	6.67e-09
IRM	14	1.44e-08
IRM	18	2.19e-08
IRM	29	3.44e-08
IRM	48	5.48e-08
IRM	101	7.95e-08
IRM	202	1.02e-07
IRM	296	1.08e-07
IRM	397	1.11e-07
IRM	495	1.13e-07
IRM	600	1.13e-07
IRM	696	1.13e-07
IRM	797	1.14e-07
IRM	907	1.14e-07
IRM	1010	1.14e-07

## Sheet: ED Data Fig. 7b
	Step (mT)	Declination (°)	Inclination (°)	Moment (Am2)
AF	0	126.9	86.9	6.56e-09
AF	1	105.8	88	5.95e-09
AF	2	80.6	88.3	5.18e-09
AF	3	65.9	88.2	4.25e-09
AF	4	43.2	88.4	3.25e-09
AF	5	29.9	88.3	2.43e-09
AF	6	30.7	88.1	1.73e-09
AF	7	14.6	87.4	1.14e-09
AF	8	337.5	84.8	7.16e-10
AF	9	342.7	85.8	4.42e-10
AF	10	317.4	79.4	2.77e-10
AF	12	328	66.4	1.25e-10
AF	14	294.9	60.8	1.23e-10
AF	16	299.7	57.2	1.07e-10
AF	18	328.3	50.3	9.49e-11
AF	20	345.6	9	5.22e-11
AF	25	329.7	26.2	8.19e-11
AF	30	269.9	39	1.11e-10
AF	40	54.2	-10.6	4.05e-11
AF	50	261.4	38.7	8.23e-11
AF	60	247.7	2.6	3.37e-11
AF	70	327.8	22.9	5.73e-11
AF	80	309.1	8	9.55e-11
AF	90	7.1	12.2	7.85e-11
AF	100	308.2	21.1	5.31e-11
AF	110	31.1	-20.4	8.21e-11
AF	120	57.8	-36.2	1e-10
AF	130	180.9	67.4	4.91e-11
AF	140	66.1	-6.8	7.25e-11
AF	150	48.6	11.5	8.58e-11

## Sheet: ED Data Fig. 7c
	Field (mT)	Moment (Am2)
NRM		4.58e-10
IRM	4	4.47e-10
IRM	9	3.88e-09
IRM	14	9.26e-09
IRM	18	1.42e-08
IRM	28	2.48e-08
IRM	48	3.92e-08
IRM	103	7.12e-08
IRM	199	1.07e-07
IRM	298	1.18e-07
IRM	394	1.22e-07
IRM	499	1.24e-07
IRM	594	1.25e-07
IRM	696	1.26e-07
IRM	800	1.27e-07
IRM	897	1.28e-07
IRM	1011	1.27e-07

## Sheet: ED Data Fig. 7d
	Step (mT)	Declination (°)	Inclination (°)	Moment (Am2)
AF	0	3.7	87.3	3.88e-09
AF	1	5.8	87.1	3.51e-09
AF	2	8.6	87.1	3.01e-09
AF	3	9.3	87	2.35e-09
AF	4	10.2	87.3	1.68e-09
AF	5	11.7	87.4	1.11e-09
AF	6	22.3	87.6	6.93e-10
AF	7	42.9	87.5	3.69e-10
AF	8	148	86.5	1.81e-10
AF	9	149.5	68.9	7.74e-11
AF	10	156.5	52.6	4.85e-11
AF	12	172.1	30	4.01e-11
AF	14	163.8	18.7	4.46e-11
AF	16	165.3	15.7	3.42e-11
AF	18	169.4	35.2	4.35e-11
AF	20	163.1	15	4.69e-11
AF	25	160.2	2.5	3.2e-11
AF	30	147.6	7.8	4.07e-11
AF	40	160	6.4	3.46e-11
AF	50	161.6	24.4	5.65e-11
AF	60	199.7	20.1	3.03e-11
AF	70	179.9	38.4	3.33e-11
AF	80	164.5	17.5	3.92e-11
AF	90	151.4	15.9	3.91e-11
AF	100	147.1	4	5.98e-11
AF	110	173.5	28.4	4.18e-11
AF	120	146.4	4.1	3.09e-11
AF	130	165.4	24.3	3.88e-11
AF	140	140.4	20.1	3.35e-11
AF	150	151.9	14.8	3.39e-11

## Sheet: ED Data Fig. 7e
	Field (mT)	Moment (Am2)
NRM		3.15e-10
IRM	4	1.61e-09
IRM	8	5.01e-09
IRM	14	8.4e-09
IRM	18	1.19e-08
IRM	29	1.77e-08
IRM	48	2.7e-08
IRM	102	4.23e-08
IRM	189	5.75e-08
IRM	289	6.34e-08
IRM	393	6.6e-08
IRM	495	6.73e-08
IRM	589	6.75e-08
IRM	689	6.8e-08
IRM	797	6.78e-08
IRM	893	6.88e-08
IRM	989	6.86e-08

## Sheet: ED Data Fig. 7f
	Step (mT)	Declination (°)	Inclination (°)	Moment (Am2)
AF	0	131.9	87.3	4.79e-09
AF	1	334.6	87.3	3.49e-09
AF	2	337	82.4	2.44e-09
AF	3	336.7	79.5	1.65e-09
AF	4	338.8	76.8	1.08e-09
AF	5	337	70.9	7.18e-10
AF	6	327.9	60.3	4.44e-10
AF	7	321.9	46.5	3.08e-10
AF	8	336	25.5	1.73e-10
AF	9	348.4	5	1.58e-10
AF	10	330.5	9.7	1.47e-10
AF	12	337	-3.6	1.91e-10
AF	14	335.4	26.1	1.67e-10
AF	16	329.2	-15	1.94e-10
AF	18	319.1	-22.9	2.95e-10
AF	20	335.1	-8.2	2.1e-10
AF	25	309.6	10.5	9.89e-11
AF	30	338.5	-17.3	1.7e-10
AF	40	41.1	7	1.56e-10
AF	50	1.2	-11	7.84e-11
AF	60	136.3	59.1	2.13e-10
AF	70	50.7	10.8	1.93e-10
AF	80	347.7	7.4	1.26e-10
AF	90	91.8	25.5	2.12e-10
AF	100	343	13	1.88e-10
AF	110	93.5	60.8	1.95e-10
AF	120	327.3	-9.8	1.92e-10
AF	130	58	12.7	1.25e-10
AF	140	318.9	-20.2	2.99e-10
AF	150	173.9	51.6	2.4e-10

## Sheet: ED Data Fig. 7g
	Field (mT)	Moment (Am2)
NRM		5.85e-10
IRM	4	1.1e-10
IRM	9	8.83e-10
IRM	14	2.44e-09
IRM	18	3.51e-09
IRM	28	5.32e-09
IRM	51	9.23e-09
IRM	101	1.42e-08
IRM	196	2e-08
IRM	298	2.18e-08
IRM	397	2.27e-08
IRM	493	2.3e-08
IRM	600	2.33e-08
IRM	699	2.34e-08
IRM	804	2.36e-08
IRM	900	2.36e-08
IRM	1004	2.36e-08

## Sheet: ED Data Fig. 7h
	Step (mT)	Declination (°)	Inclination (°)	Moment (Am2)
AF	0	180.3	81.9	9.67e-10
AF	1	182.1	84.4	8.28e-10
AF	2	176.7	84.4	6.95e-10
AF	3	165.6	85	5.19e-10
AF	4	155	85.8	3.6e-10
AF	5	129.2	85.1	2.34e-10
AF	6	102.9	82.3	1.37e-10
AF	7	86	76	7.55e-11
AF	8	92.6	61.5	4.42e-11
AF	9	80.9	27.5	3.03e-11
AF	10	70.5	25.9	2.96e-11
AF	12	84.6	21.7	3.34e-11
AF	14	69.3	-11.6	2.67e-11
AF	16	75.3	1.5	3.08e-11
AF	18	73.4	1.6	1.95e-11
AF	20	106.7	15.7	2.78e-11
AF	25	75.2	23.9	2.95e-11
AF	30	110.5	21.6	3.08e-11
AF	40	60.4	47.1	2.05e-11
AF	50	91.5	32.7	2.82e-11
AF	60	43.6	37.1	2.39e-11
AF	70	114.9	78.3	7.58e-12
AF	80	92.5	27.4	2.99e-11
AF	90	116.7	19.7	2.64e-11
AF	100	116.4	-40.2	2.62e-11
AF	110	149.3	14.7	3.74e-11
AF	120	109.4	46.4	4.44e-11
AF	130	103.6	-11.1	2.12e-11
AF	140	86	-10.1	2.21e-11
AF	150	168.1	-50.2	2.67e-11
